# Supplementary material for: 2-Benz­yloxy-1,2,4-triazolo[1,5-a]quinazolin-5(4H)-one
Source: Acta Crystallogr Sect E Struct Rep Online. 2011 Jun 30;67(Pt 7):o1861. doi: 10.1107/S1600536811024962 (PMC3151920; doi:10.1107/S1600536811024962)
Supplement: Supplementary file 2 [file e-67-o1861-Isup2.hkl]

# 
# h,k,l, Fc-squared, Fo-squared, sigma(Fo-squared) and status flag 
# 
data_I
_shelx_title ' ra1a in P2(1)/n' 
_shelx_refln_list_code          4 
_shelx_F_calc_maximum      163.29 
_exptl_crystal_F_000       608.00 
_reflns_d_resolution_high  0.7828 
 
loop_ 
 _symmetry_equiv_pos_as_xyz 
 'x, y, z' 
 '-x+1/2, y+1/2, -z+1/2' 
 '-x, -y, -z' 
 'x-1/2, -y-1/2, z-1/2' 
 
_cell_length_a     5.0319 
_cell_length_b    28.2071 
_cell_length_c     9.4081 
_cell_angle_alpha  90.000 
_cell_angle_beta   99.503 
_cell_angle_gamma  90.000 
 
_shelx_F_squared_multiplier     1.000 
 
loop_ 
 _refln_index_h 
 _refln_index_k 
 _refln_index_l 
 _refln_F_squared_calc 
 _refln_F_squared_meas 
 _refln_F_squared_sigma 
 _refln_observed_status 
   2   0   0      658.40      732.78     39.24 o 
   4   0   0     2075.62     2027.02     84.61 o 
   1   1   0     1912.93     1922.68     29.83 o 
   2   1   0      292.99      314.20     19.29 o 
   3   1   0      809.79      906.10     36.91 o 
   4   1   0        7.27        3.61      9.51 o 
   5   1   0      105.57      117.66     22.58 o 
   1   2   0     2512.89     2476.47     98.01 o 
   2   2   0      268.21      277.40     18.99 o 
   3   2   0      315.59      333.36     23.03 o 
   4   2   0        9.05        1.41      9.92 o 
   5   2   0       71.81       92.32     20.99 o 
   1   3   0     7386.12     7054.94     49.30 o 
   2   3   0        1.07        6.19      7.10 o 
   3   3   0      679.13      781.95     33.53 o 
   4   3   0        3.43       11.76      8.85 o 
   5   3   0      349.83      364.91     38.08 o 
   0   4   0       84.74       39.99     34.71 o 
   1   4   0       18.47       20.07      3.04 o 
   2   4   0        4.40        4.41      7.51 o 
   3   4   0        1.17       -1.18      6.15 o 
   4   4   0      269.52      239.18     21.71 o 
   5   4   0       27.24       24.04     16.27 o 
   1   5   0      248.81      223.66      5.78 o 
   2   5   0      327.31      322.75     10.90 o 
   3   5   0        5.94        8.45      4.94 o 
   4   5   0        1.21        5.48      7.67 o 
   5   5   0      172.37      192.30     29.64 o 
   6   5   0      295.53      367.97     57.81 o 
   0   6   0     2269.54     2112.41     29.19 o 
   1   6   0      329.23      330.18     10.15 o 
   2   6   0       10.29        7.19      3.74 o 
   3   6   0       55.27       59.96      7.73 o 
   4   6   0       19.96       32.22     15.96 o 
   5   6   0      497.29      513.84     40.07 o 
   6   6   0       65.96       73.85     40.09 o 
   1   7   0       37.42       34.85      3.96 o 
   2   7   0        6.05        0.80      3.02 o 
   3   7   0      685.08      733.37     18.52 o 
   4   7   0      816.50      809.37     44.44 o 
   5   7   0       15.62       19.79     14.70 o 
   6   7   0       55.22       69.21     36.50 o 
   0   8   0     2032.00     1938.25     32.71 o 
   1   8   0        0.30        0.46      2.79 o 
   2   8   0      246.83      259.27      8.23 o 
   3   8   0       31.55       36.49      6.15 o 
   4   8   0     1288.64     1273.23     55.41 o 
   5   8   0      117.52      123.98     26.92 o 
   6   8   0        0.07       16.25     27.85 o 
   1   9   0     1193.63     1243.98     19.91 o 
   2   9   0     3184.49     3377.36     29.16 o 
   3   9   0        4.04        3.01      3.91 o 
   4   9   0     1081.94     1023.49     50.13 o 
   5   9   0        1.35       15.05     16.61 o 
   6   9   0      192.87      267.96     58.87 o 
   0  10   0       50.31       50.08      9.27 o 
   1  10   0      615.64      607.88     15.23 o 
   2  10   0       87.93       93.67      6.36 o 
   3  10   0      241.61      232.84     25.64 o 
   4  10   0      258.78      289.44     33.19 o 
   5  10   0      205.96      234.84     50.53 o 
   6  10   0       30.72       37.98     33.97 o 
   1  11   0      853.69      862.19     19.49 o 
   2  11   0      165.88      156.49      7.84 o 
   3  11   0        0.17       -0.43     10.42 o 
   4  11   0       19.96       12.97     14.74 o 
   5  11   0       15.28       10.56     16.80 o 
   6  11   0       35.56       31.23     32.28 o 
   0  12   0        9.82        4.14      7.23 o 
   1  12   0        0.16        2.83      4.45 o 
   2  12   0       11.15       13.01      4.12 o 
   3  12   0       79.58       93.93     20.21 o 
   4  12   0       24.64       40.00     17.52 o 
   5  12   0       44.44       76.03     23.69 o 
   1  13   0        3.60        5.68      5.09 o 
   2  13   0       68.64       76.13      8.34 o 
   3  13   0        9.36       14.10      8.64 o 
   4  13   0      190.93      233.20     32.38 o 
   5  13   0        8.16       14.90     18.42 o 
   0  14   0     2506.64     2703.40     52.41 o 
   1  14   0      384.21      365.48     14.39 o 
   2  14   0       94.47       86.27     11.71 o 
   3  14   0      215.45      227.87     19.07 o 
   4  14   0      214.48      193.98     31.02 o 
   5  14   0        3.20       -0.82     18.45 o 
   1  15   0      645.28      675.81     21.47 o 
   2  15   0      313.68      336.18     19.31 o 
   3  15   0       47.07       42.45     10.93 o 
   4  15   0       12.48       10.76     18.99 o 
   5  15   0        2.58        3.76     18.89 o 
   0  16   0       81.43       97.82     14.52 o 
   1  16   0       45.82       54.83      8.60 o 
   2  16   0      146.65      135.00     14.64 o 
   3  16   0       87.91       86.42     20.87 o 
   4  16   0        1.20      -10.67     15.18 o 
   5  16   0        0.22       -3.76     17.80 o 
   1  17   0      329.57      359.28     15.96 o 
   2  17   0      404.14      379.37     21.51 o 
   3  17   0        0.04        6.61     12.32 o 
   4  17   0       19.87       46.59     23.84 o 
   5  17   0        6.75       -1.39     17.24 o 
   0  18   0      166.55      183.82     19.02 o 
   1  18   0      103.16       90.39     10.43 o 
   2  18   0      174.31      207.58     18.29 o 
   3  18   0      214.18      244.76     31.20 o 
   4  18   0       91.46      121.23     27.99 o 
   5  18   0      192.49      261.67     39.94 o 
   1  19   0      449.80      401.84     20.46 o 
   2  19   0     1018.86      985.88     33.98 o 
   3  19   0       34.49       47.38     17.90 o 
   4  19   0      144.04      161.45     31.33 o 
   5  19   0       85.43       99.19     27.50 o 
   0  20   0       10.59       18.18      9.93 o 
   1  20   0       18.40       18.85      8.47 o 
   2  20   0       15.13       20.63      9.58 o 
   3  20   0       20.92       21.15     15.51 o 
   4  20   0       61.03      105.09     27.24 o 
   5  20   0      395.50      430.63     48.11 o 
   1  21   0        6.61       11.32      7.99 o 
   2  21   0      562.27      537.92     27.16 o 
   3  21   0      183.28      198.95     30.93 o 
   4  21   0        1.10        1.55     29.75 o 
   5  21   0      154.76      142.48     31.18 o 
   0  22   0       11.94       20.64     12.17 o 
   1  22   0      152.82      166.83     17.70 o 
   2  22   0       59.29       56.27     13.03 o 
   3  22   0        7.79       15.53     32.39 o 
   4  22   0        7.79       20.09     18.84 o 
   5  22   0       76.64       49.37     32.70 o 
   1  23   0       31.91       44.77     11.53 o 
   2  23   0     1101.22     1029.43     38.43 o 
   3  23   0        9.85       12.87     16.77 o 
   4  23   0       26.73       34.73     19.70 o 
   0  24   0       93.04      123.39     20.89 o 
   1  24   0        1.05        9.86      9.25 o 
   2  24   0        1.36       15.99     13.73 o 
   3  24   0       37.82       31.35     19.35 o 
   4  24   0       27.22       18.42     18.62 o 
   1  25   0       34.62       53.77     13.75 o 
   2  25   0       53.41       55.85     18.73 o 
   3  25   0       10.38       21.03     18.39 o 
   4  25   0        1.05       10.35     42.09 o 
   0  26   0     2037.36     2039.04     86.09 o 
   1  26   0       11.05        9.34     11.05 o 
   2  26   0       14.58       18.10     17.29 o 
   3  26   0      219.37      245.69     55.81 o 
   4  26   0       22.24       19.99     20.21 o 
   1  27   0      301.24      323.05     25.72 o 
   2  27   0        0.24        1.48     15.35 o 
   3  27   0      170.50      170.28     32.47 o 
   4  27   0        0.06       -4.86     18.38 o 
   1  28   0       90.95       93.68     17.17 o 
   2  28   0       19.93       20.15     17.75 o 
   3  28   0      211.96      183.53     34.18 o 
   1  29   0      849.44      894.31     49.79 o 
   2  29   0        2.60       25.13     17.46 o 
   3  29   0      152.60      155.22     34.71 o 
   0  30   0      232.47      255.09     44.31 o 
   1  30   0      181.35      193.83     28.98 o 
   2  30   0        0.06       -0.89     15.66 o 
   3  30   0       96.80      102.38     26.82 o 
   1  31   0      234.43      210.15     44.31 o 
   2  31   0       59.42       70.88     24.30 o 
   3  31   0      121.53      106.14     27.64 o 
   0  32   0        0.04        4.85     22.15 o 
   1  32   0        6.38       -2.32     22.79 o 
   2  32   0        5.46       21.05     16.92 o 
   1  33   0       37.77       21.10     26.16 o 
   2  33   0        6.02       27.43     21.73 o 
   0  34   0        0.01       24.26     28.27 o 
   1  34   0       23.91       51.06     27.22 o 
   2  34   0        5.86       -7.38     24.90 o 
   1  35   0       86.74       63.30     31.44 o 
  -5   0   1      171.15      189.26     39.46 o 
  -3   0   1      778.89      767.38     46.00 o 
  -1   0   1      569.75      549.86     12.95 o 
   1   0   1    13521.35    14114.00    129.76 o 
   3   0   1       72.80       73.00     19.83 o 
   5   0   1      146.66      146.22     32.49 o 
  -5   1   1        1.72       10.06      9.40 o 
  -4   1   1      122.94      137.58     14.59 o 
  -3   1   1      192.56      195.28     15.26 o 
  -2   1   1       15.29        4.77      5.70 o 
  -1   1   1     2745.63     2657.16     28.45 o 
   1   1   1     1388.73     1366.56     22.59 o 
   2   1   1     1509.20     1688.95     42.02 o 
   3   1   1        3.64        2.69      8.16 o 
   4   1   1        7.57       23.50     14.35 o 
   5   1   1        1.37        9.58      9.14 o 
  -5   2   1      315.45      296.63     30.80 o 
  -4   2   1      547.68      514.87     22.40 o 
  -3   2   1      602.93      593.25     20.65 o 
  -2   2   1     2305.08     2294.38     31.52 o 
  -1   2   1       14.56       12.25      3.77 o 
   1   2   1        1.67        0.42      3.56 o 
   2   2   1     3193.76     3003.70     78.28 o 
   3   2   1      126.90      170.91     19.70 o 
   4   2   1      356.09      340.73     21.53 o 
   5   2   1        1.47        6.54     21.10 o 
  -6   3   1        0.04       -2.32     17.30 o 
  -5   3   1      232.31      239.92     30.01 o 
  -4   3   1       50.22       61.29     10.25 o 
  -3   3   1      182.87      205.71     13.89 o 
  -2   3   1     1796.70     1741.55     26.73 o 
  -1   3   1     3507.14     3358.64     37.01 o 
   0   3   1     1254.51      984.63     70.64 o 
   1   3   1     2281.01     2149.75     36.07 o 
   2   3   1      623.35      626.42     20.37 o 
   3   3   1      119.41      155.30     14.68 o 
   4   3   1       29.86       36.56     10.04 o 
   5   3   1        4.92        8.23     21.31 o 
  -6   4   1       50.86       44.94     27.64 o 
  -5   4   1       22.61       48.32     27.22 o 
  -4   4   1       23.32       29.72      8.15 o 
  -3   4   1      803.91      845.54     23.97 o 
  -2   4   1      165.00      171.23     10.25 o 
  -1   4   1      179.40      195.81     10.20 o 
   0   4   1     2307.80     2163.46     19.40 o 
   1   4   1      520.60      465.33     13.98 o 
   2   4   1       54.32       62.96      8.74 o 
   3   4   1      821.76      892.38     28.98 o 
   4   4   1      222.84      241.47     19.67 o 
   5   4   1       14.98       20.49     15.31 o 
   6   4   1        2.94       14.14     23.21 o 
  -6   5   1      170.23      137.36     39.67 o 
  -5   5   1        9.14       29.33     25.95 o 
  -4   5   1      166.57      197.55     19.51 o 
  -3   5   1        0.13        3.69      4.81 o 
  -2   5   1      109.63      108.10      8.55 o 
  -1   5   1      960.81      866.14     18.14 o 
   0   5   1     1580.51     1538.19     17.71 o 
   1   5   1      439.28      362.49     11.21 o 
   2   5   1        7.22        9.33      5.34 o 
   3   5   1        0.68        3.00      5.78 o 
   4   5   1       46.66       64.47     13.23 o 
   5   5   1       23.32       31.06     18.08 o 
   6   5   1        4.98       -4.85     22.58 o 
  -5   6   1       72.40       92.34     22.67 o 
  -4   6   1        4.73        7.41      7.77 o 
  -3   6   1      783.11      838.95     37.49 o 
  -2   6   1      134.95      116.63     11.36 o 
  -1   6   1     1013.38      975.80     19.81 o 
   0   6   1      880.22      872.01     14.59 o 
   1   6   1     1237.57     1100.07     25.28 o 
   2   6   1       95.81       77.66      7.34 o 
   3   6   1      914.72      931.20     28.54 o 
   4   6   1      410.77      456.16     23.80 o 
   5   6   1        8.97       26.32     23.21 o 
   6   6   1       12.44       11.60     25.95 o 
  -6   7   1        0.09        7.60     26.16 o 
  -5   7   1        8.43        4.52     14.32 o 
  -4   7   1       20.07       23.98     10.07 o 
  -3   7   1     1106.90     1065.41     21.28 o 
  -2   7   1     1820.48     1810.42     46.23 o 
  -1   7   1        0.31       -0.05      3.10 o 
   0   7   1     1018.37      998.32     16.37 o 
   1   7   1       41.51       36.21      5.72 o 
   2   7   1     2062.39     2043.72     46.63 o 
   3   7   1       58.29       63.94      8.09 o 
   4   7   1      388.47      376.25     34.29 o 
   5   7   1        4.17       15.43     16.45 o 
   6   7   1       42.25       87.77     38.82 o 
  -6   8   1       64.95      143.48     45.36 o 
  -5   8   1      395.65      401.58     37.85 o 
  -4   8   1      336.24      315.88     27.15 o 
  -3   8   1        0.63        1.94      5.45 o 
  -2   8   1       22.59       18.19      5.29 o 
  -1   8   1       31.68       31.34      4.90 o 
   0   8   1       23.93       14.66      4.68 o 
   1   8   1      270.96      245.97     10.93 o 
   2   8   1     1752.62     1752.02     25.15 o 
   3   8   1      349.51      345.32     15.96 o 
   4   8   1       49.86       57.71     19.17 o 
   5   8   1       26.74       22.81     20.57 o 
   6   8   1       50.38       40.05     21.99 o 
  -6   9   1        7.76      -15.82     27.01 o 
  -5   9   1       50.26       84.54     23.03 o 
  -4   9   1        6.17        6.84     12.47 o 
  -3   9   1       26.00       15.52     11.91 o 
  -2   9   1     1964.62     2032.19     33.04 o 
  -1   9   1        1.86        7.49      3.94 o 
   0   9   1      454.84      441.71     13.12 o 
   1   9   1       13.60       12.45      4.88 o 
   2   9   1       26.75       38.68      5.69 o 
   3   9   1       78.44       94.64     10.27 o 
   4   9   1      139.62      185.99     29.43 o 
   5   9   1      183.38      188.67     33.15 o 
   6   9   1        0.37       11.95     16.42 o 
  -6  10   1        0.01       -5.91     27.43 o 
  -5  10   1        0.31       -2.38     15.91 o 
  -4  10   1      499.89      493.85     37.79 o 
  -3  10   1       84.58      104.43     13.43 o 
  -2  10   1     1219.61     1344.82     40.20 o 
  -1  10   1       23.76       28.00      6.02 o 
   0  10   1        6.84        4.77      4.51 o 
   1  10   1       44.69       35.49      6.17 o 
   2  10   1      142.90      146.06     10.30 o 
   3  10   1       80.05       93.00     10.19 o 
   4  10   1      101.94      119.61     25.50 o 
   5  10   1       62.61       92.71     24.97 o 
  -6  11   1        0.44        5.49     26.16 o 
  -5  11   1       13.86       14.03     17.69 o 
  -4  11   1       10.76        4.72     13.33 o 
  -3  11   1       67.57       72.82     11.64 o 
  -2  11   1      851.29      892.31     46.53 o 
  -1  11   1       51.08       61.32      8.28 o 
   0  11   1      633.43      624.89     20.08 o 
   1  11   1     1318.34     1313.08     24.08 o 
   2  11   1      233.65      216.44     12.36 o 
   3  11   1        3.58       -4.35     12.13 o 
   4  11   1      245.40      285.80     37.35 o 
   5  11   1       51.89       43.12     21.12 o 
  -6  12   1       25.87       34.81     35.66 o 
  -5  12   1       79.36       87.59     24.81 o 
  -4  12   1        9.62       10.01     13.68 o 
  -3  12   1        2.27       10.10      7.48 o 
  -2  12   1       80.59       99.18      9.62 o 
  -1  12   1       41.12       45.53      7.69 o 
   0  12   1     2196.78     2350.30     33.11 o 
   1  12   1      240.12      258.24     12.97 o 
   2  12   1       37.34       46.27      7.45 o 
   3  12   1       25.01       24.03      9.95 o 
   4  12   1      198.23      217.56     31.44 o 
   5  12   1      125.39      131.26     29.73 o 
  -5  13   1       33.33       29.66     19.68 o 
  -4  13   1        8.48       18.27     16.11 o 
  -3  13   1       90.21      107.54     23.95 o 
  -2  13   1        2.80        1.92      4.42 o 
  -1  13   1      582.68      587.88     19.66 o 
   0  13   1      777.85      826.41     20.46 o 
   1  13   1     2634.79     2770.68     37.20 o 
   2  13   1      563.56      527.71     17.72 o 
   3  13   1      223.50      194.98     19.63 o 
   4  13   1        5.76        2.95     14.89 o 
   5  13   1        5.21        1.13     18.67 o 
  -5  14   1        0.47       23.33     19.38 o 
  -4  14   1       11.28       23.40     16.51 o 
  -3  14   1       78.19       94.98     20.09 o 
  -2  14   1      199.75      189.37     14.34 o 
  -1  14   1      196.64      201.09     13.45 o 
   0  14   1      146.74      181.20     11.91 o 
   1  14   1     1199.65     1189.17     25.78 o 
   2  14   1      404.15      386.27     23.45 o 
   3  14   1      136.53      154.07     18.25 o 
   4  14   1      259.42      284.77     36.21 o 
   5  14   1       27.65       27.36     20.29 o 
  -5  15   1        2.13       20.54     20.36 o 
  -4  15   1        2.10       10.52     15.10 o 
  -3  15   1       14.19       29.94     16.77 o 
  -2  15   1      305.78      307.57     17.02 o 
  -1  15   1      326.93      312.23     13.58 o 
   0  15   1      282.61      293.46     14.16 o 
   1  15   1      729.34      785.46     22.18 o 
   2  15   1       20.68       24.85      6.90 o 
   3  15   1        4.99        3.96      8.26 o 
   4  15   1      793.48      733.70     48.74 o 
   5  15   1        1.37       -3.96     17.48 o 
  -5  16   1        0.72       -3.39     18.02 o 
  -4  16   1      464.10      426.11     39.57 o 
  -3  16   1      122.25      133.79     23.55 o 
  -2  16   1       58.65       77.88     11.00 o 
  -1  16   1      629.89      578.51     18.17 o 
   0  16   1      629.44      669.49     20.48 o 
   1  16   1       43.82       46.12      8.46 o 
   2  16   1      502.98      455.40     23.13 o 
   3  16   1        6.99       19.03     10.23 o 
   4  16   1      420.81      442.79     41.57 o 
   5  16   1       15.79       -4.45     18.26 o 
  -5  17   1      150.18      153.58     32.89 o 
  -4  17   1      238.29      244.03     35.22 o 
  -3  17   1      240.12      256.43     30.66 o 
  -2  17   1      105.13       93.57     12.46 o 
  -1  17   1       14.32       22.50      6.58 o 
   0  17   1       13.20       18.99      6.41 o 
   1  17   1       25.56       19.24      6.74 o 
   2  17   1        6.93        8.02      7.72 o 
   3  17   1        3.15       11.22      8.70 o 
   4  17   1       84.54       88.30     25.47 o 
   5  17   1       19.81       33.27     22.41 o 
  -5  18   1      348.27      338.14     44.61 o 
  -4  18   1       56.61       49.62     21.75 o 
  -3  18   1      616.91      570.28     39.09 o 
  -2  18   1      494.82      499.75     22.92 o 
  -1  18   1      288.79      292.55     17.37 o 
   0  18   1       42.05       55.24      8.75 o 
   1  18   1       36.17       32.10      8.12 o 
   2  18   1        0.42       11.57      8.04 o 
   3  18   1        2.84        9.67      9.96 o 
   4  18   1       10.50       14.58     17.08 o 
   5  18   1      133.59      153.45     34.27 o 
  -5  19   1      309.24      357.39     44.57 o 
  -4  19   1       70.78       85.74     24.66 o 
  -3  19   1      565.65      509.01     38.12 o 
  -2  19   1       35.93       33.50      9.35 o 
  -1  19   1      435.41      445.45     21.37 o 
   0  19   1       14.95       15.37      6.47 o 
   1  19   1       37.19       45.93      9.09 o 
   2  19   1      112.03      114.88     15.68 o 
   3  19   1      124.00      117.15     19.11 o 
   4  19   1      128.19      106.94     26.65 o 
   5  19   1      106.94       98.05     28.95 o 
  -5  20   1      120.53      132.81     30.21 o 
  -4  20   1        4.90       -2.22     15.10 o 
  -3  20   1     1149.31     1054.03     54.19 o 
  -2  20   1      407.23      331.71     29.37 o 
  -1  20   1        5.03        8.20      7.02 o 
   0  20   1       66.80       84.05     11.03 o 
   1  20   1      163.47      181.97     15.21 o 
   2  20   1      168.51      163.09     18.72 o 
   3  20   1      522.53      520.72     40.46 o 
   4  20   1       94.10      100.27     25.62 o 
   5  20   1       17.13       31.06     22.71 o 
  -5  21   1       97.85      115.49     42.52 o 
  -4  21   1       24.25       33.48     20.14 o 
  -3  21   1       99.96       78.24     22.00 o 
  -2  21   1     1295.25     1179.99     73.85 o 
  -1  21   1      372.21      411.05     27.06 o 
   0  21   1       21.59       33.36      8.24 o 
   1  21   1      339.64      344.04     23.95 o 
   2  21   1      807.54      806.13     34.54 o 
   3  21   1      190.50      178.59     30.85 o 
   4  21   1      127.59      142.91     29.28 o 
   5  21   1       19.58       61.61     30.81 o 
  -5  22   1        1.47        1.66     18.72 o 
  -4  22   1       24.69       41.05     21.58 o 
  -3  22   1       81.23       54.58     18.99 o 
  -2  22   1       19.60       24.71     13.93 o 
  -1  22   1        0.19        9.32      7.96 o 
   0  22   1     1028.81     1003.04     35.21 o 
   1  22   1       18.23       32.41     10.85 o 
   2  22   1      146.72      140.55     18.70 o 
   3  22   1      236.83      258.03     35.41 o 
   4  22   1       24.92       43.02     19.90 o 
  -4  23   1       36.98       61.17     22.75 o 
  -3  23   1      103.13       79.22     22.67 o 
  -2  23   1      192.31      182.12     28.17 o 
  -1  23   1      316.57      337.97     21.89 o 
   0  23   1       39.49       65.70     13.06 o 
   1  23   1      102.02      101.29     15.95 o 
   2  23   1      980.37      836.88     36.31 o 
   3  23   1      139.91      149.92     30.16 o 
   4  23   1        7.44       14.66     17.64 o 
  -4  24   1        0.14       -3.80     17.54 o 
  -3  24   1      357.28      297.54     36.47 o 
  -2  24   1        1.78       10.28     14.09 o 
  -1  24   1       97.70      102.53     16.65 o 
   0  24   1     1230.21     1274.40     50.40 o 
   1  24   1      308.30      324.49     23.54 o 
   2  24   1      159.79      139.13     20.59 o 
   3  24   1       88.36       73.49     23.34 o 
   4  24   1        4.33       14.29     19.13 o 
  -4  25   1       32.69       24.92     19.57 o 
  -3  25   1       60.65       62.99     22.30 o 
  -2  25   1        9.78       16.12     15.00 o 
  -1  25   1      283.18      311.55     24.09 o 
   0  25   1      171.28      184.28     19.76 o 
   1  25   1      344.74      333.49     28.08 o 
   2  25   1      113.72      106.21     18.91 o 
   3  25   1        4.16       18.48     18.30 o 
   4  25   1        0.08       15.02     17.03 o 
  -4  26   1       26.66       65.21     23.22 o 
  -3  26   1        2.58       -3.25     16.56 o 
  -2  26   1        7.23       24.14     17.43 o 
  -1  26   1      335.44      349.98     25.35 o 
   0  26   1       70.67      104.54     20.74 o 
   1  26   1       30.90       27.16     12.39 o 
   2  26   1      411.63      402.99     29.71 o 
   3  26   1        6.81       12.95     18.34 o 
   4  26   1       37.79       25.15     19.58 o 
  -4  27   1        9.86        4.56     17.70 o 
  -3  27   1       26.95       17.75     18.21 o 
  -2  27   1        0.08       16.28     15.98 o 
  -1  27   1      480.48      529.34     37.36 o 
   0  27   1      210.61      236.62     27.75 o 
   1  27   1      159.70      159.68     20.07 o 
   2  27   1       75.70       74.11     21.24 o 
   3  27   1       17.52       26.49     19.11 o 
   4  27   1       31.54       49.37     36.08 o 
  -4  28   1       93.90      175.97     58.45 o 
  -3  28   1        7.25        4.78     19.00 o 
  -2  28   1        1.87       -3.83     15.03 o 
  -1  28   1       46.07       63.66     19.42 o 
   0  28   1      450.51      450.80     33.44 o 
   1  28   1        3.43       12.17     13.90 o 
   2  28   1       29.73       36.55     18.37 o 
   3  28   1       15.54       29.70     18.60 o 
  -3  29   1       39.85       46.33     22.46 o 
  -2  29   1       21.94       35.91     35.24 o 
  -1  29   1      196.88      163.19     27.82 o 
   0  29   1       55.03       61.61     19.56 o 
   1  29   1       26.35       29.49     17.45 o 
   2  29   1        8.45        7.03     16.34 o 
   3  29   1       27.42       14.63     17.13 o 
  -3  30   1        0.03       17.08     19.52 o 
  -2  30   1        5.12       11.22     16.64 o 
  -1  30   1        1.05        4.61     15.86 o 
   0  30   1        4.41       12.78     16.86 o 
   1  30   1       26.20       29.13     17.36 o 
   2  30   1        5.58       14.84     16.72 o 
   3  30   1       54.58       36.72     19.04 o 
  -3  31   1       50.10       37.26     20.56 o 
  -2  31   1       15.75       28.54     20.89 o 
  -1  31   1       92.36       90.09     33.34 o 
   0  31   1       34.31       36.51     18.35 o 
   1  31   1        3.19       13.39     17.26 o 
   2  31   1        6.85        2.90     17.51 o 
   3  31   1       89.63       72.52     23.19 o 
  -2  32   1       47.77       30.44     20.25 o 
  -1  32   1      238.79      196.22     42.20 o 
   0  32   1      106.35       71.62     21.94 o 
   1  32   1        0.80       20.58     18.30 o 
   2  32   1        2.36       18.78     21.73 o 
  -2  33   1        1.58       23.45     18.95 o 
  -1  33   1       12.85       15.61     23.63 o 
   0  33   1       44.38       58.27     21.42 o 
   1  33   1        8.84       22.58     23.84 o 
   2  33   1       18.65       43.04     26.16 o 
  -2  34   1        0.20       -2.30     18.32 o 
  -1  34   1       25.65       42.20     26.80 o 
   0  34   1       42.20       62.88     33.13 o 
   1  34   1        1.67       23.21     25.11 o 
  -1  35   1        5.47        4.64     25.11 o 
   0  35   1       23.21       18.99     29.54 o 
   1  35   1        0.00        7.81     23.63 o 
  -4   0   2      276.06      304.78     25.44 o 
  -2   0   2     1089.51     1022.82     22.99 o 
   0   0   2     9891.92    10072.36     43.80 o 
   2   0   2       38.87       37.27     10.74 o 
   4   0   2      362.14      354.51     28.65 o 
  -6   1   2       29.22        9.28     20.26 o 
  -5   1   2       86.69      109.92     22.28 o 
  -4   1   2      416.88      375.78     19.43 o 
  -3   1   2      115.95      120.74      9.11 o 
  -2   1   2      183.14      177.77      8.40 o 
  -1   1   2      198.61      177.76      7.40 o 
   0   1   2     6699.34     6756.41     55.76 o 
   1   1   2        6.25       11.07      4.80 o 
   2   1   2      859.33      909.54     26.37 o 
   3   1   2      170.42      182.55     17.26 o 
   4   1   2      345.48      339.64     19.65 o 
   5   1   2      542.81      533.56     27.08 o 
  -6   2   2      304.96      350.46     55.91 o 
  -5   2   2        3.80       13.09     10.59 o 
  -4   2   2       61.88       75.70     10.22 o 
  -3   2   2      204.05      205.30     11.29 o 
  -2   2   2       33.74       37.42      6.20 o 
  -1   2   2    11304.97    11156.87     52.33 o 
   0   2   2     4070.13     4087.75     62.36 o 
   1   2   2     1226.13     1147.80     18.44 o 
   2   2   2      679.63      713.26     23.84 o 
   3   2   2      471.01      461.18     22.91 o 
   4   2   2       99.51      101.87     15.80 o 
   5   2   2      237.85      263.79     21.91 o 
  -6   3   2       96.89      107.40     36.71 o 
  -5   3   2     1121.57     1035.14     41.89 o 
  -4   3   2       77.49       90.27     14.50 o 
  -3   3   2       22.18       21.51      5.61 o 
  -2   3   2      147.54      138.63      9.52 o 
  -1   3   2    26662.48    26312.73     77.17 o 
   0   3   2      231.83      218.37      6.81 o 
   1   3   2        0.60       -2.65      3.96 o 
   2   3   2     2034.05     2083.63     37.59 o 
   3   3   2      257.52      279.12     19.24 o 
   4   3   2      114.21      125.14     17.35 o 
   5   3   2      136.77      139.21     25.13 o 
  -6   4   2      121.38      103.39     37.35 o 
  -5   4   2      259.01      290.64     26.21 o 
  -4   4   2       17.48       17.71      8.57 o 
  -3   4   2     1129.04     1153.92     27.84 o 
  -2   4   2     1220.28     1112.77     28.84 o 
  -1   4   2    20081.41    19204.33     90.24 o 
   0   4   2        0.26        1.42      2.91 o 
   1   4   2       26.64       21.29      5.39 o 
   2   4   2        6.79        2.25      5.50 o 
   3   4   2      178.64      188.16     16.40 o 
   4   4   2       56.48       61.46     12.59 o 
   5   4   2       77.31      107.82     36.50 o 
   6   4   2       24.03       11.80     17.02 o 
  -6   5   2       31.59       24.26     24.69 o 
  -5   5   2      854.10      793.65     44.95 o 
  -4   5   2      646.58      644.56     33.18 o 
  -3   5   2       53.27       64.69      8.44 o 
  -2   5   2      476.41      479.96     19.83 o 
  -1   5   2    17027.36    16848.13    137.68 o 
   0   5   2      512.99      446.04      9.62 o 
   1   5   2      860.45      845.29     17.85 o 
   2   5   2      202.79      263.58     14.91 o 
   3   5   2      146.57      161.57     15.81 o 
   4   5   2      104.58      111.73     15.65 o 
   5   5   2        2.30        3.16     23.63 o 
   6   5   2        2.34        9.77     13.05 o 
  -6   6   2       97.30       90.94     35.45 o 
  -5   6   2      301.94      309.74     50.85 o 
  -4   6   2      519.61      493.22     26.27 o 
  -3   6   2      449.53      472.84     17.41 o 
  -2   6   2     2406.72     2493.05     34.01 o 
  -1   6   2     3332.63     3294.44     41.27 o 
   0   6   2     1951.07     1817.02     34.11 o 
   1   6   2      571.08      538.00     19.71 o 
   2   6   2      240.35      244.45     12.64 o 
   3   6   2       51.79       51.59     10.11 o 
   4   6   2        7.33       15.75      9.14 o 
   5   6   2      200.24      208.04     50.64 o 
  -6   7   2        3.78       -7.60     16.88 o 
  -5   7   2        5.76       25.95     27.43 o 
  -4   7   2      315.20      309.93     21.43 o 
  -3   7   2      120.82      131.81     15.30 o 
  -2   7   2       38.46       59.90      9.33 o 
  -1   7   2        0.11       -0.89      4.93 o 
   0   7   2        2.09        3.00      4.30 o 
   1   7   2      132.28      141.41     10.82 o 
   2   7   2       58.83       64.34      8.15 o 
   3   7   2      367.81      399.15     20.10 o 
   4   7   2      392.25      399.06     23.30 o 
   5   7   2      174.82      168.90     29.96 o 
  -6   8   2       58.77       58.80     24.53 o 
  -5   8   2        0.01        2.32     23.21 o 
  -4   8   2       31.05       36.08     10.88 o 
  -3   8   2        1.38        5.33      6.03 o 
  -2   8   2     1131.65     1198.62     29.08 o 
  -1   8   2      182.66      199.29     17.43 o 
   0   8   2       23.24       18.52      5.43 o 
   1   8   2      133.69      126.17     10.69 o 
   2   8   2      476.43      480.98     16.60 o 
   3   8   2      742.29      792.39     27.10 o 
   4   8   2        0.24        0.63     19.20 o 
   5   8   2       16.63       14.56     17.94 o 
  -6   9   2        9.62       28.48     29.75 o 
  -5   9   2       81.62       98.96     41.35 o 
  -4   9   2        1.41        6.55      7.92 o 
  -3   9   2        2.93        3.96      6.70 o 
  -2   9   2      183.85      179.20     13.51 o 
  -1   9   2      617.98      636.15     19.92 o 
   0   9   2       20.55       19.95      5.86 o 
   1   9   2       60.87       58.90      7.57 o 
   2   9   2      175.14      198.58     11.84 o 
   3   9   2        8.28       10.76      7.03 o 
   4   9   2      491.53      447.71     38.72 o 
   5   9   2      106.17      167.02     31.68 o 
  -6  10   2       58.92       46.63     36.08 o 
  -5  10   2       35.76       55.56     23.53 o 
  -4  10   2       24.76       34.12     11.73 o 
  -3  10   2        8.30       14.61      7.66 o 
  -2  10   2      852.03      896.12     30.44 o 
  -1  10   2      121.03      151.90     15.85 o 
   0  10   2       21.39       24.27      6.24 o 
   1  10   2      261.65      262.87     12.83 o 
   2  10   2       51.79       65.08      7.78 o 
   3  10   2      185.46      212.57     14.28 o 
   4  10   2      295.01      291.13     35.88 o 
   5  10   2       10.78       11.55     17.69 o 
  -6  11   2       14.40       39.03     37.13 o 
  -5  11   2       64.10       58.95     21.19 o 
  -4  11   2       66.45       56.80     18.94 o 
  -3  11   2       37.62       52.99     10.98 o 
  -2  11   2      418.64      469.86     19.89 o 
  -1  11   2      191.63      209.78     11.98 o 
   0  11   2      706.57      733.63     18.50 o 
   1  11   2     1442.18     1408.09     26.83 o 
   2  11   2      291.32      314.38     15.62 o 
   3  11   2      943.94      953.73     26.83 o 
   4  11   2       28.07       14.35     16.76 o 
   5  11   2        2.46       11.71     17.37 o 
  -6  12   2       18.24       29.12     31.44 o 
  -5  12   2        0.06        0.95     15.78 o 
  -4  12   2       64.71       82.53     21.36 o 
  -3  12   2       98.14      113.98     14.91 o 
  -2  12   2       30.81       36.64      9.26 o 
  -1  12   2      479.87      489.16     17.31 o 
   0  12   2        0.07        5.95      5.25 o 
   1  12   2      320.66      329.20     14.29 o 
   2  12   2      248.32      271.72     14.78 o 
   3  12   2     1694.57     1586.18     39.38 o 
   4  12   2      115.63      124.43     27.03 o 
   5  12   2       57.54       79.63     25.47 o 
  -5  13   2        1.56      -10.30     15.69 o 
  -4  13   2      119.57      112.26     24.15 o 
  -3  13   2        3.01        7.08      7.11 o 
  -2  13   2      387.34      431.53     33.83 o 
  -1  13   2        2.04        4.52      5.16 o 
   0  13   2     3117.72     3287.01     55.43 o 
   1  13   2      118.80      120.96     10.86 o 
   2  13   2      261.24      235.73     14.21 o 
   3  13   2      377.07      362.37     30.91 o 
   4  13   2      218.60      189.30     31.93 o 
   5  13   2        9.66        8.04     18.96 o 
  -5  14   2        8.62       17.32     17.18 o 
  -4  14   2        3.84        7.31     13.26 o 
  -3  14   2      312.27      318.70     23.25 o 
  -2  14   2        0.00        4.34      6.94 o 
  -1  14   2       22.64       29.88      7.29 o 
   0  14   2        7.39        8.78      5.99 o 
   1  14   2     1892.50     1923.95     34.16 o 
   2  14   2        4.35        6.89      5.60 o 
   3  14   2     1286.70     1232.44     42.43 o 
   4  14   2       70.47       59.21     22.77 o 
   5  14   2       42.05       52.24     23.34 o 
  -5  15   2        6.91        3.59     17.41 o 
  -4  15   2       17.50       23.78     16.71 o 
  -3  15   2       10.23        5.60      8.65 o 
  -2  15   2       29.87       44.92     12.98 o 
  -1  15   2      163.71      177.39     13.52 o 
   0  15   2      477.61      524.78     18.38 o 
   1  15   2      282.39      309.11     15.32 o 
   2  15   2      158.63      162.83     12.53 o 
   3  15   2        0.70        8.66      9.33 o 
   4  15   2      509.19      566.59     47.32 o 
   5  15   2       85.77      112.62     28.27 o 
  -5  16   2        0.54       -3.35     17.33 o 
  -4  16   2        0.33        1.62     14.24 o 
  -3  16   2      124.02      138.51     23.74 o 
  -2  16   2        6.03       15.29     10.81 o 
  -1  16   2       16.08       13.02      6.44 o 
   0  16   2       53.47       67.64      9.43 o 
   1  16   2      805.41      830.12     24.24 o 
   2  16   2       35.23       39.46      7.96 o 
   3  16   2        5.52        0.61      9.81 o 
   4  16   2      555.14      494.73     44.14 o 
   5  16   2      120.46      139.06     31.48 o 
  -5  17   2        1.98       -8.94     17.00 o 
  -4  17   2       53.05       64.36     20.87 o 
  -3  17   2      478.00      441.70     35.23 o 
  -2  17   2       38.15       25.81     12.82 o 
  -1  17   2       76.60       92.42     11.68 o 
   0  17   2      190.49      234.42     14.79 o 
   1  17   2      254.07      258.41     15.28 o 
   2  17   2        2.71        4.14      6.17 o 
   3  17   2      281.29      272.39     24.73 o 
   4  17   2      402.12      431.35     43.69 o 
   5  17   2      102.06       96.71     26.12 o 
  -5  18   2        3.44       12.49     17.67 o 
  -4  18   2      233.60      214.74     34.35 o 
  -3  18   2       52.40       44.79     15.91 o 
  -2  18   2        0.96       11.61     11.19 o 
  -1  18   2      106.06      104.53     12.85 o 
   0  18   2      428.47      449.93     18.99 o 
   1  18   2        0.27       -3.86      5.82 o 
   2  18   2       11.03       15.72      9.64 o 
   3  18   2       35.02       32.96     13.24 o 
   4  18   2      157.17      162.87     31.39 o 
   5  18   2        0.63        6.15     18.16 o 
  -5  19   2        6.17       30.48     22.17 o 
  -4  19   2       10.87        9.78     17.43 o 
  -3  19   2        3.80        4.68     12.34 o 
  -2  19   2      322.60      294.26     27.98 o 
  -1  19   2      144.18      153.32     15.25 o 
   0  19   2      314.82      316.13     16.95 o 
   1  19   2       22.83       27.02      8.15 o 
   2  19   2      187.30      191.02     20.69 o 
   3  19   2       28.68       42.98     14.65 o 
   4  19   2       62.15       85.01     25.29 o 
   5  19   2       10.67       26.28     21.53 o 
  -5  20   2       40.55       56.63     23.53 o 
  -4  20   2        4.11        7.09     17.51 o 
  -3  20   2      209.57      223.60     30.96 o 
  -2  20   2       83.42       77.57     18.31 o 
  -1  20   2        7.90       10.20      7.38 o 
   0  20   2        0.29       -0.87      6.31 o 
   1  20   2       22.63       21.08      8.29 o 
   2  20   2       21.17       29.37     11.94 o 
   3  20   2       54.57       36.30     14.85 o 
   4  20   2       11.24       27.36     19.35 o 
  -5  21   2        0.15       12.31     17.35 o 
  -4  21   2       10.25       23.31     20.07 o 
  -3  21   2       56.23       77.53     22.28 o 
  -2  21   2      265.67      281.10     30.63 o 
  -1  21   2      370.43      342.91     20.08 o 
   0  21   2      129.35      139.47     14.00 o 
   1  21   2      178.80      197.07     16.20 o 
   2  21   2       53.51       58.35     14.34 o 
   3  21   2       86.28       94.26     18.74 o 
   4  21   2       38.31       46.31     22.23 o 
  -5  22   2       57.95       66.57     23.57 o 
  -4  22   2       47.86       43.24     25.64 o 
  -3  22   2      609.45      555.87     46.95 o 
  -2  22   2      365.58      344.84     49.16 o 
  -1  22   2      838.57      841.46     31.26 o 
   0  22   2      221.51      235.60     19.77 o 
   1  22   2      156.78      148.22     15.41 o 
   2  22   2      347.92      348.45     26.86 o 
   3  22   2        3.84        3.57     12.19 o 
   4  22   2      101.55      111.16     29.40 o 
  -4  23   2        0.02        4.61     16.77 o 
  -3  23   2       67.40       96.78     24.42 o 
  -2  23   2        5.38       -0.82     13.34 o 
  -1  23   2      564.42      540.60     29.45 o 
   0  23   2      275.56      291.44     21.73 o 
   1  23   2      244.92      241.95     22.03 o 
   2  23   2      379.56      336.80     26.85 o 
   3  23   2        0.66        8.14     16.51 o 
   4  23   2       79.22      118.05     30.91 o 
  -4  24   2        0.31       -1.85     16.97 o 
  -3  24   2       99.33       77.74     24.90 o 
  -2  24   2        0.03      -18.33     12.37 o 
  -1  24   2      124.28      117.53     23.01 o 
   0  24   2      345.04      395.62     30.43 o 
   1  24   2       84.69       84.38     15.81 o 
   2  24   2       45.63       51.44     15.02 o 
   3  24   2        0.06        4.96     17.20 o 
   4  24   2        7.12       21.27     18.10 o 
  -4  25   2        0.61        1.24     17.64 o 
  -3  25   2        0.00       19.53     16.39 o 
  -2  25   2       75.54       94.47     22.71 o 
  -1  25   2      405.65      373.26     34.06 o 
   0  25   2      801.75      847.73     44.15 o 
   1  25   2        0.34       20.43     11.04 o 
   2  25   2      587.42      602.08     33.91 o 
   3  25   2      139.90      142.29     28.54 o 
   4  25   2        1.24       12.35     19.45 o 
  -4  26   2        1.55       12.74     18.77 o 
  -3  26   2       48.69       41.63     20.62 o 
  -2  26   2      399.84      390.47     52.75 o 
  -1  26   2      472.73      428.74     46.21 o 
   0  26   2      266.78      301.10     24.33 o 
   1  26   2      257.92      259.20     24.42 o 
   2  26   2      291.01      286.32     27.79 o 
   3  26   2      320.48      289.41     39.17 o 
   4  26   2        6.71       20.47     34.39 o 
  -4  27   2        2.11      -20.21     16.68 o 
  -3  27   2        0.01        6.97     17.48 o 
  -2  27   2        1.63        2.95     16.08 o 
  -1  27   2       10.31       21.60     15.80 o 
   0  27   2      305.93      275.34     27.45 o 
   1  27   2        0.47        7.99     14.05 o 
   2  27   2      103.70       94.40     19.33 o 
   3  27   2       17.03       30.44     20.13 o 
  -3  28   2       59.88       85.67     24.06 o 
  -2  28   2      106.74      126.55     26.69 o 
  -1  28   2       59.34       70.64     20.47 o 
   0  28   2       51.43       45.60     17.39 o 
   1  28   2       84.42      102.83     22.28 o 
   2  28   2        8.95        7.85     13.90 o 
   3  28   2       94.86       65.23     23.49 o 
  -3  29   2        1.05       13.20     17.73 o 
  -2  29   2       16.64       24.38     18.26 o 
  -1  29   2      265.35      263.13     33.19 o 
   0  29   2        0.30        8.71     14.50 o 
   1  29   2       19.04       22.37     22.58 o 
   2  29   2        1.27        9.18     14.66 o 
   3  29   2        6.92        6.44     19.73 o 
  -3  30   2        2.49       16.13     17.80 o 
  -2  30   2        2.27       24.18     21.20 o 
  -1  30   2      260.96      238.73     34.87 o 
   0  30   2        0.00        7.60     15.89 o 
   1  30   2       35.16       16.99     15.62 o 
   2  30   2       89.76       81.76     22.30 o 
   3  30   2        7.35        8.56     18.66 o 
  -3  31   2       21.05       37.32     22.30 o 
  -2  31   2      132.02       93.41     24.12 o 
  -1  31   2      283.63      240.35     50.85 o 
   0  31   2        5.55       -8.86     24.69 o 
   1  31   2       56.99       50.22     21.15 o 
   2  31   2        9.44       14.35     22.15 o 
  -2  32   2      513.46      497.94     72.58 o 
  -1  32   2      335.60      302.56     51.27 o 
   0  32   2       94.25      161.20     47.47 o 
   1  32   2        4.53        9.31     18.35 o 
   2  32   2        8.80       18.15     21.73 o 
  -2  33   2        0.16       25.60     19.84 o 
  -1  33   2       50.02       49.16     27.22 o 
   0  33   2        2.23        4.01     28.27 o 
   1  33   2       64.96       48.35     30.17 o 
   2  33   2        4.23       12.66     21.94 o 
  -1  34   2        0.18        1.48     24.26 o 
   0  34   2       26.59       61.40     32.07 o 
   1  34   2       10.77       23.25     18.30 o 
  -1  35   2       25.63       43.46     34.18 o 
   0  35   2       30.92       47.68     32.70 o 
  -5   0   3       71.82       85.87     31.23 o 
  -3   0   3       32.60       33.41      7.93 o 
  -1   0   3        0.00        0.32      4.13 o 
   1   0   3      898.98      853.50     27.60 o 
   3   0   3     1479.86     1462.85     49.98 o 
   5   0   3        1.96        8.26     12.36 o 
  -6   1   3       58.48       59.39     19.86 o 
  -5   1   3       26.01       38.66     18.44 o 
  -4   1   3      710.19      691.96     25.97 o 
  -3   1   3       39.96       39.42      6.65 o 
  -2   1   3      152.15      146.15      9.53 o 
  -1   1   3      669.35      663.18     13.83 o 
   0   1   3     3664.24     3665.35     25.64 o 
   1   1   3     1312.69     1276.05     23.13 o 
   2   1   3     1743.82     1850.64     33.36 o 
   3   1   3        4.18        2.89      6.14 o 
   4   1   3      105.01      126.55     15.06 o 
   5   1   3       16.85       26.99     10.33 o 
  -6   2   3      241.92      247.06     33.72 o 
  -5   2   3      348.55      317.14     34.36 o 
  -4   2   3        8.85       23.11      9.92 o 
  -3   2   3        3.70        3.08      4.52 o 
  -2   2   3       28.05       27.14      5.40 o 
  -1   2   3      356.96      331.67      9.92 o 
   0   2   3      428.63      360.45      8.92 o 
   1   2   3     1521.60     1481.96     22.66 o 
   2   2   3      201.94      214.48     13.42 o 
   3   2   3       70.32       59.12     10.24 o 
   4   2   3       35.16       43.34     10.54 o 
   5   2   3       51.55       54.60     12.48 o 
  -6   3   3        6.06       23.42     25.32 o 
  -5   3   3      141.03      138.83     24.82 o 
  -4   3   3      282.42      298.88     24.78 o 
  -3   3   3       75.49       81.63      8.91 o 
  -2   3   3       13.42       11.56      4.70 o 
  -1   3   3      342.57      335.56     10.00 o 
   0   3   3      599.69      599.64     12.04 o 
   1   3   3     1161.24     1154.69     23.87 o 
   2   3   3        0.78        1.44      4.98 o 
   3   3   3       54.25       60.49     10.72 o 
   4   3   3       54.64       62.66     12.06 o 
   5   3   3       33.10       21.90     12.26 o 
  -6   4   3      179.55      141.15     42.62 o 
  -5   4   3      136.35      133.54     21.05 o 
  -4   4   3       12.29       12.51     10.53 o 
  -3   4   3      637.85      641.30     18.57 o 
  -2   4   3      153.69      148.23     17.90 o 
  -1   4   3     2139.41     2052.07     22.45 o 
   0   4   3     1085.45     1056.28     15.67 o 
   1   4   3     1169.37     1159.94     20.85 o 
   2   4   3       64.07       85.22     12.98 o 
   3   4   3      179.13      216.42     18.94 o 
   4   4   3      135.67      160.36     16.67 o 
   5   4   3       18.40       28.84     16.43 o 
  -6   5   3       61.32       61.82     32.07 o 
  -5   5   3        5.55        9.13     11.10 o 
  -4   5   3       26.68       27.20      9.17 o 
  -3   5   3     1900.72     1924.16     31.17 o 
  -2   5   3      597.43      573.73     18.13 o 
  -1   5   3      158.71      179.53      8.55 o 
   0   5   3     1153.71     1096.37     16.16 o 
   1   5   3        0.54       -2.68      3.84 o 
   2   5   3      629.35      586.41     22.21 o 
   3   5   3       83.30      105.50     14.53 o 
   4   5   3       17.37       36.30     10.91 o 
   5   5   3       29.20       41.29     17.39 o 
  -6   6   3       13.26        2.32     19.41 o 
  -5   6   3       94.62       99.78     20.45 o 
  -4   6   3        0.04        1.56      6.54 o 
  -3   6   3       42.61       40.27      9.56 o 
  -2   6   3      101.71      105.05     12.72 o 
  -1   6   3        9.46       24.48      4.58 o 
   0   6   3      238.02      217.88      8.55 o 
   1   6   3      323.14      315.61     13.23 o 
   2   6   3      121.79      122.76     11.47 o 
   3   6   3      163.94      195.27     17.74 o 
   4   6   3        2.37        2.54      7.98 o 
   5   6   3       80.39       81.89     22.41 o 
  -6   7   3        1.06       23.00     23.63 o 
  -5   7   3      118.03      121.70     21.49 o 
  -4   7   3        6.75       13.50      8.38 o 
  -3   7   3     1411.97     1442.12     50.18 o 
  -2   7   3        1.34       -1.73      5.10 o 
  -1   7   3      104.41      119.20      9.62 o 
   0   7   3     1776.76     1684.43     21.96 o 
   1   7   3        9.14       11.63      6.12 o 
   2   7   3       48.44       53.52      8.66 o 
   3   7   3        0.74       -4.50      6.67 o 
   4   7   3       12.82       18.12      9.94 o 
   5   7   3      139.22      157.63     27.97 o 
  -6   8   3       30.97       20.04     25.32 o 
  -5   8   3       11.42        6.47     10.66 o 
  -4   8   3       17.02       20.14      9.28 o 
  -3   8   3      119.20      159.64     15.74 o 
  -2   8   3       28.65       28.43      7.91 o 
  -1   8   3      824.99      855.35     24.76 o 
   0   8   3      901.01      954.12     18.31 o 
   1   8   3       90.01       95.10     10.63 o 
   2   8   3      384.27      404.91     16.67 o 
   3   8   3      132.96      144.84     15.72 o 
   4   8   3        3.36        5.42      8.61 o 
   5   8   3       51.34       67.52     34.18 o 
  -6   9   3        0.01      -10.76     18.36 o 
  -5   9   3       22.93       23.42     28.48 o 
  -4   9   3      208.08      212.60     19.83 o 
  -3   9   3       20.64       21.32      8.39 o 
  -2   9   3        1.91        7.56      5.93 o 
  -1   9   3      976.36      956.93     38.52 o 
   0   9   3      694.91      729.50     34.34 o 
   1   9   3      875.81      847.16     25.07 o 
   2   9   3      350.81      373.23     16.38 o 
   3   9   3       41.78       40.47     10.65 o 
   4   9   3        7.47        8.76      8.37 o 
   5   9   3       20.53       26.25     19.62 o 
  -6  10   3       10.94       21.22     19.11 o 
  -5  10   3       36.70       71.53     34.18 o 
  -4  10   3      149.36      175.41     19.29 o 
  -3  10   3       15.68       11.49      7.69 o 
  -2  10   3      313.59      354.66     24.07 o 
  -1  10   3      503.27      516.02     19.16 o 
   0  10   3      445.14      460.52     13.20 o 
   1  10   3        1.94        2.97      5.78 o 
   2  10   3      434.45      412.79     16.83 o 
   3  10   3     1305.27     1309.78     36.29 o 
   4  10   3        0.13        1.69     23.84 o 
   5  10   3        6.16       16.32     18.89 o 
  -6  11   3       12.59        5.14     16.77 o 
  -5  11   3      174.99      215.00     55.70 o 
  -4  11   3      400.43      424.62     41.45 o 
  -3  11   3      451.61      463.48     24.45 o 
  -2  11   3       69.35       81.61     11.65 o 
  -1  11   3       24.00       36.29     10.15 o 
   0  11   3       49.69       51.12      6.77 o 
   1  11   3     3157.76     3252.90     43.61 o 
   2  11   3        0.13        0.32      6.05 o 
   3  11   3        4.17        7.78      7.35 o 
   4  11   3        8.17        2.00     15.07 o 
   5  11   3       75.24       98.57     28.40 o 
  -6  12   3        0.94       15.82     31.65 o 
  -5  12   3        9.56        9.71     28.91 o 
  -4  12   3       13.45       22.84     10.65 o 
  -3  12   3      167.52      178.44     17.26 o 
  -2  12   3       46.89       56.06     10.72 o 
  -1  12   3     1224.22     1193.71     63.83 o 
   0  12   3       88.48      107.86     10.05 o 
   1  12   3       16.31        9.19      6.01 o 
   2  12   3        1.62        8.78      5.87 o 
   3  12   3     1624.11     1508.81     32.18 o 
   4  12   3      113.49      114.53     27.07 o 
   5  12   3       20.65       28.80     20.46 o 
  -5  13   3      434.38      509.13     77.22 o 
  -4  13   3        2.10        8.04      9.92 o 
  -3  13   3        8.26       13.96      8.15 o 
  -2  13   3      310.19      328.99     24.18 o 
  -1  13   3       36.35       36.84      9.23 o 
   0  13   3        5.08        6.17      5.72 o 
   1  13   3       41.89       48.05      8.28 o 
   2  13   3      340.27      314.06     16.67 o 
   3  13   3       85.89       83.40     12.29 o 
   4  13   3      114.52      102.01     26.90 o 
   5  13   3       52.26       61.75     25.06 o 
  -5  14   3        1.87        4.71     16.55 o 
  -4  14   3       77.44       94.87     22.66 o 
  -3  14   3       32.26       46.99     12.16 o 
  -2  14   3       35.54       26.52      9.93 o 
  -1  14   3       25.16       26.93      6.90 o 
   0  14   3        2.86        4.26      5.86 o 
   1  14   3       54.08       53.78      9.46 o 
   2  14   3       56.54       66.53     10.63 o 
   3  14   3       33.83       47.26     10.41 o 
   4  14   3       66.62       76.42     24.05 o 
   5  14   3       10.75       -0.88     16.37 o 
  -5  15   3      146.22      143.70     29.17 o 
  -4  15   3      446.20      462.08     38.15 o 
  -3  15   3       10.44        9.90      9.73 o 
  -2  15   3       22.57       27.87     10.15 o 
  -1  15   3        4.44        5.47      5.67 o 
   0  15   3      146.06      148.13     11.99 o 
   1  15   3       67.07       70.36     10.04 o 
   2  15   3       89.94       90.31     11.88 o 
   3  15   3        4.27        6.04     10.81 o 
   4  15   3      529.55      463.17     42.45 o 
   5  15   3      169.97      121.93     30.11 o 
  -5  16   3        0.14       11.91     17.41 o 
  -4  16   3      411.95      442.68     53.28 o 
  -3  16   3       15.29       25.27     11.03 o 
  -2  16   3      215.65      231.20     23.65 o 
  -1  16   3       90.34      101.00     11.40 o 
   0  16   3      500.70      537.03     27.54 o 
   1  16   3       33.23       29.87      8.10 o 
   2  16   3       26.07       32.83      8.43 o 
   3  16   3     1031.85      977.88     40.00 o 
   4  16   3        3.29        6.72     15.76 o 
   5  16   3        0.98       -7.73     18.47 o 
  -5  17   3       14.62       28.67     19.01 o 
  -4  17   3      291.13      289.36     35.75 o 
  -3  17   3      106.01       96.67     16.72 o 
  -2  17   3       76.73       75.01     17.08 o 
  -1  17   3       59.61       55.11      9.96 o 
   0  17   3      268.87      280.61     15.67 o 
   1  17   3       51.92       54.89     10.17 o 
   2  17   3       41.17       43.77      9.37 o 
   3  17   3      226.95      208.82     24.22 o 
   4  17   3       21.75       23.12     20.02 o 
   5  17   3        0.64        8.24     19.07 o 
  -5  18   3       19.09       34.61     19.33 o 
  -4  18   3      247.54      201.28     35.97 o 
  -3  18   3      937.89      916.25     53.44 o 
  -2  18   3        8.33       22.08     12.00 o 
  -1  18   3      351.06      353.31     18.84 o 
   0  18   3     1488.25     1570.01     33.64 o 
   1  18   3      502.32      472.93     21.00 o 
   2  18   3        0.00        3.13      7.16 o 
   3  18   3        8.34        5.00     11.37 o 
   4  18   3        6.13       18.79     17.98 o 
  -5  19   3      122.11      118.77     27.85 o 
  -4  19   3      224.60      223.49     44.52 o 
  -3  19   3       39.13       51.65     19.73 o 
  -2  19   3        5.08        7.21     11.37 o 
  -1  19   3      586.12      585.93     33.52 o 
   0  19   3       98.97      108.60     12.77 o 
   1  19   3      519.48      521.01     22.28 o 
   2  19   3      506.27      505.11     23.20 o 
   3  19   3       11.01       19.13     13.25 o 
   4  19   3        1.09        4.31     16.93 o 
  -5  20   3        2.66       21.66     18.87 o 
  -4  20   3        6.63        9.91     15.27 o 
  -3  20   3      168.98      166.49     59.08 o 
  -2  20   3      622.76      591.54     38.32 o 
  -1  20   3      392.75      368.45     34.92 o 
   0  20   3        5.13        2.75      7.86 o 
   1  20   3        1.61        1.54      7.19 o 
   2  20   3      319.85      328.34     27.54 o 
   3  20   3        2.39       15.05     12.98 o 
   4  20   3       22.07       25.66     19.55 o 
  -5  21   3        4.30       11.56     18.14 o 
  -4  21   3       75.88       97.74     26.15 o 
  -3  21   3       81.21       91.91     22.71 o 
  -2  21   3       49.62       49.57     16.89 o 
  -1  21   3      709.37      708.63     39.71 o 
   0  21   3      174.57      161.72     17.81 o 
   1  21   3       45.73       53.15     10.78 o 
   2  21   3       42.88       51.50     14.37 o 
   3  21   3       19.02       27.94     15.12 o 
   4  21   3       32.49       43.61     22.02 o 
  -5  22   3        1.99       16.90     19.51 o 
  -4  22   3       71.81       82.08     26.48 o 
  -3  22   3        6.65       13.15     15.51 o 
  -2  22   3       25.83       26.41     15.45 o 
  -1  22   3      158.00      170.58     25.19 o 
   0  22   3       74.93       94.70     15.07 o 
   1  22   3       69.31       88.34     12.96 o 
   2  22   3       59.56       55.79     15.26 o 
   3  22   3       60.17       50.87     17.96 o 
   4  22   3       15.03       21.22     19.46 o 
  -4  23   3       10.42       26.86     19.20 o 
  -3  23   3        0.24        5.93     19.73 o 
  -2  23   3      130.70      133.95     25.67 o 
  -1  23   3      369.05      355.39     31.24 o 
   0  23   3        7.29       18.88     10.19 o 
   1  23   3       43.88       47.87     11.20 o 
   2  23   3      243.20      250.53     25.78 o 
   3  23   3       46.43       48.77     17.06 o 
   4  23   3       19.14       33.34     19.81 o 
  -4  24   3        0.12       17.99     16.82 o 
  -3  24   3        8.05       17.26     16.66 o 
  -2  24   3      278.46      250.73     32.82 o 
  -1  24   3      515.11      451.13     34.87 o 
   0  24   3        0.01        4.26      8.86 o 
   1  24   3        3.33       -0.29      9.62 o 
   2  24   3      101.78      101.51     19.92 o 
   3  24   3       68.69       72.93     19.49 o 
   4  24   3        7.30       32.99     20.90 o 
  -4  25   3       37.49       39.41     20.63 o 
  -3  25   3      107.59      103.18     26.41 o 
  -2  25   3       83.11      102.79     23.80 o 
  -1  25   3       93.52       92.95     22.17 o 
   0  25   3      127.88      123.18     21.94 o 
   1  25   3       97.18      117.01     22.17 o 
   2  25   3      376.62      336.94     29.98 o 
   3  25   3       21.39       28.51     16.03 o 
   4  25   3      132.82      150.44     48.95 o 
  -4  26   3        4.00       20.24     19.55 o 
  -3  26   3       43.17       26.55     19.97 o 
  -2  26   3       54.20       57.67     20.49 o 
  -1  26   3      375.75      387.26     34.73 o 
   0  26   3      150.96      149.62     21.78 o 
   1  26   3      200.03      157.70     25.52 o 
   2  26   3       25.70       30.80     14.68 o 
   3  26   3       10.62       -1.76     16.67 o 
  -4  27   3       40.41       38.10     23.42 o 
  -3  27   3        0.08       -4.25     15.25 o 
  -2  27   3        7.67        7.13     14.09 o 
  -1  27   3      374.62      389.74     37.01 o 
   0  27   3       48.60       64.61     14.69 o 
   1  27   3      395.25      382.53     54.44 o 
   2  27   3      202.20      171.79     24.19 o 
   3  27   3       15.29       20.63     18.00 o 
  -3  28   3        0.44       -4.78     16.90 o 
  -2  28   3      157.63      171.06     41.35 o 
  -1  28   3        7.69       12.07     17.59 o 
   0  28   3       11.31       31.40     16.87 o 
   1  28   3      237.63      227.85     47.58 o 
   2  28   3       12.68       16.69     15.18 o 
   3  28   3        0.43       11.11     17.15 o 
  -3  29   3        1.34       22.90     19.44 o 
  -2  29   3       15.08        1.15     17.39 o 
  -1  29   3       27.54       27.95     19.44 o 
   0  29   3      221.16      286.53     53.38 o 
   1  29   3      169.01      163.55     50.01 o 
   2  29   3        4.97       14.72     18.45 o 
   3  29   3        0.94        2.61     17.92 o 
  -3  30   3       29.32       22.60     21.07 o 
  -2  30   3      229.64      213.53     75.64 o 
  -1  30   3       20.95       27.97     20.43 o 
   0  30   3       97.42      100.64     37.98 o 
   1  30   3       58.67       47.84     19.50 o 
   2  30   3       20.21       17.25     18.91 o 
  -3  31   3        2.22       16.46     35.66 o 
  -2  31   3      210.79      187.16     59.71 o 
  -1  31   3        0.00        8.78     18.17 o 
   0  31   3        7.81        5.27     29.12 o 
   1  31   3       74.02       60.05     20.73 o 
   2  31   3        4.76       -4.66     16.72 o 
  -2  32   3       89.59       53.98     22.26 o 
  -1  32   3        0.16        1.88     17.81 o 
   0  32   3        0.95       27.22     29.75 o 
   1  32   3        2.41       11.49     18.22 o 
   2  32   3        8.77        9.71     21.31 o 
  -2  33   3       91.50      101.01     26.62 o 
  -1  33   3        0.50       10.34     24.26 o 
   0  33   3       39.37       69.63     37.13 o 
   1  33   3       21.57       18.39     19.94 o 
  -1  34   3        7.37       -0.63     26.80 o 
   0  34   3       41.30       40.30     29.54 o 
   1  34   3       40.58       51.06     35.87 o 
  -6   0   4     1387.66     1232.84     88.83 o 
  -4   0   4      563.15      516.93     32.44 o 
  -2   0   4      209.02      218.57     12.70 o 
   0   0   4       12.72       14.12      5.36 o 
   2   0   4       51.70       49.36     12.76 o 
   4   0   4       10.34       12.66     11.41 o 
  -6   1   4       42.91       50.18     19.91 o 
  -5   1   4       17.00       25.49     15.51 o 
  -4   1   4      127.89      128.62     17.39 o 
  -3   1   4       31.27       34.54      9.01 o 
  -2   1   4      571.84      561.89     15.04 o 
  -1   1   4       24.62       22.91      4.34 o 
   0   1   4      671.86      696.30     11.80 o 
   1   1   4      816.65      816.02     20.59 o 
   2   1   4      230.94      247.08     14.40 o 
   3   1   4      171.35      181.53     16.35 o 
   4   1   4      274.25      302.74     22.94 o 
   5   1   4       17.69       25.72     10.70 o 
  -6   2   4      372.95      340.64     38.99 o 
  -5   2   4        2.00        1.99     11.69 o 
  -4   2   4       43.48       57.97     14.31 o 
  -3   2   4      197.16      188.38     11.34 o 
  -2   2   4        9.46        3.76      4.38 o 
  -1   2   4       83.53       82.75      6.18 o 
   0   2   4        0.54        3.38      3.54 o 
   1   2   4      332.69      317.12     12.70 o 
   2   2   4       66.07       79.11     10.39 o 
   3   2   4       51.60       69.77     10.98 o 
   4   2   4      126.89      149.39     17.37 o 
   5   2   4        8.17       -0.13      9.28 o 
  -6   3   4       44.17       36.84     18.72 o 
  -5   3   4       27.54       26.32     16.27 o 
  -4   3   4      354.35      317.06     24.70 o 
  -3   3   4      321.02      330.20     14.29 o 
  -2   3   4       11.71       13.79      5.01 o 
  -1   3   4     1565.83     1612.56     20.00 o 
   0   3   4     1281.67     1286.57     26.23 o 
   1   3   4       69.69       76.46      8.22 o 
   2   3   4        1.46        0.90      5.08 o 
   3   3   4       12.16       16.85      7.60 o 
   4   3   4     1531.49     1506.71     41.66 o 
   5   3   4       42.53       54.54     13.18 o 
  -6   4   4       76.72       87.62     23.22 o 
  -5   4   4      226.57      226.72     32.07 o 
  -4   4   4       53.40       73.56     16.15 o 
  -3   4   4       66.74       79.75      9.47 o 
  -2   4   4      268.16      280.71     11.60 o 
  -1   4   4      432.39      418.71     12.30 o 
   0   4   4       84.46       83.96      6.89 o 
   1   4   4      236.99      237.12     11.57 o 
   2   4   4      115.72      124.06     12.25 o 
   3   4   4      605.57      564.51     23.27 o 
   4   4   4        0.76        1.09      7.97 o 
   5   4   4        0.01       -0.05      9.12 o 
  -6   5   4       59.11       42.20     28.48 o 
  -5   5   4        3.76        0.37     14.24 o 
  -4   5   4      140.71      148.50     19.64 o 
  -3   5   4        0.17        4.38      6.25 o 
  -2   5   4      645.44      594.78     15.72 o 
  -1   5   4      618.01      603.48     14.47 o 
   0   5   4     1261.89     1284.88     19.59 o 
   1   5   4      658.98      665.78     17.48 o 
   2   5   4       90.29       96.44     11.14 o 
   3   5   4       28.68       24.49      8.00 o 
   4   5   4       17.53       22.16      9.30 o 
   5   5   4        1.43      -13.01     12.38 o 
  -6   6   4        2.18        7.38     18.36 o 
  -5   6   4        0.15        9.35     10.15 o 
  -4   6   4       39.60       55.68     14.69 o 
  -3   6   4      511.37      495.65     20.68 o 
  -2   6   4     2239.65     2141.22     35.01 o 
  -1   6   4      611.39      620.67     17.33 o 
   0   6   4       62.35       71.15      6.60 o 
   1   6   4      281.49      298.25     12.73 o 
   2   6   4      584.71      566.30     18.68 o 
   3   6   4      157.89      150.24     14.98 o 
   4   6   4        5.20        3.06      7.84 o 
   5   6   4       63.70       52.10     24.37 o 
  -6   7   4       61.17       45.36     26.59 o 
  -5   7   4        4.72        0.17     11.06 o 
  -4   7   4      288.51      219.60     53.32 o 
  -3   7   4       60.77       71.53     11.39 o 
  -2   7   4     5468.77     5525.61     93.34 o 
  -1   7   4      470.92      460.80     13.16 o 
   0   7   4       68.23       91.17      7.18 o 
   1   7   4     1382.41     1365.20     28.48 o 
   2   7   4      332.01      278.46     14.23 o 
   3   7   4       67.15       63.03     11.17 o 
   4   7   4      292.76      284.47     20.84 o 
   5   7   4        9.96        9.81     26.69 o 
  -6   8   4        1.46       -0.63     19.83 o 
  -5   8   4       43.90       47.23     15.19 o 
  -4   8   4       15.56       22.59     12.31 o 
  -3   8   4      760.41      746.27     25.56 o 
  -2   8   4     4874.95     4901.60     55.27 o 
  -1   8   4       53.19       65.60      5.86 o 
   0   8   4       40.09       44.84      5.74 o 
   1   8   4        1.29        0.83      5.09 o 
   2   8   4       80.62       76.83      9.41 o 
   3   8   4       14.51       18.23      9.54 o 
   4   8   4       22.98       26.99      9.66 o 
   5   8   4       10.94       16.30     26.69 o 
  -6   9   4       20.08       13.08     21.94 o 
  -5   9   4       83.01       85.34     19.02 o 
  -4   9   4        3.78       11.51      8.49 o 
  -3   9   4      130.57      132.26     14.10 o 
  -2   9   4     5095.93     5215.40     88.82 o 
  -1   9   4       27.41       38.97      4.97 o 
   0   9   4        2.56       -2.84      4.02 o 
   1   9   4      615.33      616.23     20.01 o 
   2   9   4      393.88      362.03     17.26 o 
   3   9   4        2.33        5.03      7.70 o 
   4   9   4       49.57       57.16     11.72 o 
   5   9   4       11.19       19.68     19.09 o 
  -5  10   4      371.43      343.73     30.20 o 
  -4  10   4        3.32       15.29      9.06 o 
  -3  10   4      455.92      463.72     23.37 o 
  -2  10   4      270.67      286.48     15.85 o 
  -1  10   4      675.53      663.94     26.36 o 
   0  10   4      490.80      546.54     15.07 o 
   1  10   4      113.69      105.53     21.20 o 
   2  10   4      662.96      635.74     26.09 o 
   3  10   4      458.79      452.99     23.72 o 
   4  10   4       95.83      109.31     16.84 o 
   5  10   4        9.54       14.28     13.54 o 
  -5  11   4       11.64       22.74     18.84 o 
  -4  11   4      180.58      205.19     27.13 o 
  -3  11   4       71.40       70.87     13.22 o 
  -2  11   4        9.19        5.76      7.11 o 
  -1  11   4       34.31       40.04      5.26 o 
   0  11   4      764.35      793.78     17.38 o 
   1  11   4       99.58      114.02     13.42 o 
   2  11   4        0.84       -1.54      7.23 o 
   3  11   4      224.39      264.60     19.14 o 
   4  11   4      101.15      121.11     41.78 o 
   5  11   4       45.71       33.80     16.03 o 
  -5  12   4       40.48       41.92     23.06 o 
  -4  12   4      197.20      200.56     21.02 o 
  -3  12   4       21.56       30.12     11.60 o 
  -2  12   4      198.08      206.64     17.67 o 
  -1  12   4      609.58      587.95     17.29 o 
   0  12   4     1451.80     1543.96     31.11 o 
   1  12   4       31.57       37.30      9.58 o 
   2  12   4      484.78      457.27     23.33 o 
   3  12   4     2429.69     2285.34     44.97 o 
   4  12   4      209.13      222.06     35.81 o 
   5  12   4       75.65      101.06     22.45 o 
  -5  13   4        1.09       -2.53     16.74 o 
  -4  13   4       48.81       45.53     13.61 o 
  -3  13   4        0.00        3.16      9.35 o 
  -2  13   4        6.91        0.07      7.70 o 
  -1  13   4      451.67      422.68     31.47 o 
   0  13   4      312.25      317.21     13.23 o 
   1  13   4      164.67      149.49     13.23 o 
   2  13   4       45.33       40.70     10.81 o 
   3  13   4      290.53      310.82     23.05 o 
   4  13   4       30.00       39.26     19.99 o 
   5  13   4        2.53       20.04     29.96 o 
  -5  14   4       14.91       33.76     31.86 o 
  -4  14   4        6.73        7.65     10.70 o 
  -3  14   4        1.00       13.12      8.95 o 
  -2  14   4       15.20       21.04      9.28 o 
  -1  14   4       12.36        9.30      9.43 o 
   0  14   4       26.39       30.22      9.13 o 
   1  14   4        3.88        7.11      6.20 o 
   2  14   4      260.66      237.36     16.79 o 
   3  14   4      749.88      676.73     27.72 o 
   4  14   4       26.13       38.92     21.86 o 
   5  14   4      122.32      160.48     33.92 o 
  -5  15   4        6.66        9.71     29.75 o 
  -4  15   4        1.55       -3.16     10.84 o 
  -3  15   4       84.60       95.18     16.52 o 
  -2  15   4        0.61       -2.49      7.51 o 
  -1  15   4        0.83       -0.19      5.73 o 
   0  15   4      127.45      148.27     13.02 o 
   1  15   4       84.07       91.66     11.64 o 
   2  15   4     1032.85      958.76     30.49 o 
   3  15   4       74.81       75.46     13.53 o 
   4  15   4        6.66        5.17     18.65 o 
  -5  16   4        0.02        0.21     30.59 o 
  -4  16   4        6.21        1.57     14.12 o 
  -3  16   4      113.94      130.05     18.77 o 
  -2  16   4      123.50      125.59     20.84 o 
  -1  16   4       10.40       12.53      9.76 o 
   0  16   4      262.60      266.12     15.85 o 
   1  16   4      422.02      409.54     19.76 o 
   2  16   4      788.94      754.50     27.23 o 
   3  16   4      130.11      145.20     22.08 o 
   4  16   4       18.53       31.40     19.99 o 
  -5  17   4        1.17       19.41     32.49 o 
  -4  17   4       23.90       12.18     14.70 o 
  -3  17   4      172.32      176.92     20.67 o 
  -2  17   4      455.15      402.63     29.98 o 
  -1  17   4      248.07      267.26     27.20 o 
   0  17   4       85.63      103.08     11.97 o 
   1  17   4        5.07       12.15      7.49 o 
   2  17   4      360.45      342.18     19.96 o 
   3  17   4       32.89       26.14     14.36 o 
   4  17   4        0.13       -1.23     15.36 o 
  -5  18   4        0.12       19.71     20.35 o 
  -4  18   4        4.75       11.60     16.94 o 
  -3  18   4        8.09       13.95     11.38 o 
  -2  18   4      270.20      290.65     29.79 o 
  -1  18   4      332.34      333.24     27.41 o 
   0  18   4      234.13      252.32     16.57 o 
   1  18   4        8.17       11.88      7.05 o 
   2  18   4     1286.42     1132.11     32.84 o 
   3  18   4        7.23       12.34     13.34 o 
   4  18   4        9.85        6.41     18.28 o 
  -5  19   4        8.67       17.39     17.64 o 
  -4  19   4       71.55       54.32     21.16 o 
  -3  19   4        0.28       -8.04     12.49 o 
  -2  19   4      224.96      216.77     27.67 o 
  -1  19   4       48.72       35.69     15.21 o 
   0  19   4       98.05      117.01     15.94 o 
   1  19   4      308.19      293.93     18.51 o 
   2  19   4       11.10       10.98      8.74 o 
   3  19   4       55.22       65.56     18.00 o 
   4  19   4       21.53       25.60     20.47 o 
  -5  20   4        9.79       28.65     20.28 o 
  -4  20   4       21.00        9.51     16.99 o 
  -3  20   4      128.43      161.67     28.60 o 
  -2  20   4      695.86      618.13     38.92 o 
  -1  20   4      978.23      929.78     45.55 o 
   0  20   4       57.98       70.66     13.30 o 
   1  20   4      385.28      325.11     19.77 o 
   2  20   4      414.64      416.62     22.74 o 
   3  20   4        0.42        6.30     12.98 o 
   4  20   4        1.95      -12.03     15.02 o 
  -5  21   4       17.10        6.52     19.61 o 
  -4  21   4       18.69       37.61     33.44 o 
  -3  21   4       95.69       98.15     24.46 o 
  -2  21   4      178.46      182.68     27.60 o 
  -1  21   4      868.28      813.11     43.38 o 
   0  21   4       42.05       55.50     15.52 o 
   1  21   4      715.95      655.31     26.27 o 
   2  21   4        0.55        2.66     11.89 o 
   3  21   4       24.56       26.32     15.23 o 
   4  21   4        7.03       16.17     16.72 o 
  -4  22   4       63.59       77.70     24.38 o 
  -3  22   4       59.66       79.04     22.85 o 
  -2  22   4      420.74      380.44     62.14 o 
  -1  22   4      164.01      177.04     27.12 o 
   0  22   4        2.47        2.43      9.21 o 
   1  22   4      170.12      150.40     16.10 o 
   2  22   4      352.31      327.43     28.93 o 
   3  22   4        6.59       -3.10     13.50 o 
   4  22   4       73.25       73.08     24.26 o 
  -4  23   4       72.33       78.58     23.41 o 
  -3  23   4       94.87       90.94     24.57 o 
  -2  23   4       13.18        1.44     13.47 o 
  -1  23   4      291.50      278.50     32.76 o 
   0  23   4       42.70       35.46     11.81 o 
   1  23   4      422.61      408.82     22.65 o 
   2  23   4       55.00       59.70     16.66 o 
   3  23   4        4.57       -0.85     14.72 o 
   4  23   4       95.90       94.74     39.67 o 
  -4  24   4       42.33       55.61     21.91 o 
  -3  24   4      164.36      173.28     31.14 o 
  -2  24   4        4.49       18.95     15.22 o 
  -1  24   4       22.66       28.32     15.74 o 
   0  24   4      286.72      341.69     35.59 o 
   1  24   4        0.02        3.88     10.50 o 
   2  24   4       75.19       62.95     17.86 o 
   3  24   4       14.14       14.26     15.33 o 
  -4  25   4       14.31       15.77     19.58 o 
  -3  25   4       25.21       42.32     20.53 o 
  -2  25   4       23.69       16.50     15.10 o 
  -1  25   4      179.84      164.77     29.25 o 
   0  25   4       71.39       96.63     26.06 o 
   1  25   4        2.13        2.50     14.03 o 
   2  25   4      106.91      108.46     20.14 o 
   3  25   4        0.90       19.72     15.50 o 
  -4  26   4      103.51      104.96     27.93 o 
  -3  26   4        0.25       10.56     18.35 o 
  -2  26   4        0.54       -2.71     14.64 o 
  -1  26   4       45.23       57.23     20.47 o 
   0  26   4       12.58       13.92     15.96 o 
   1  26   4       11.37       27.86     17.00 o 
   2  26   4        1.61        9.16     14.20 o 
   3  26   4        1.90        8.12     14.53 o 
  -3  27   4        0.12       19.56     19.43 o 
  -2  27   4       31.38       24.42     22.79 o 
  -1  27   4       19.13        4.43     15.05 o 
   0  27   4      114.74      130.80     25.85 o 
   1  27   4       91.83       64.65     19.90 o 
   2  27   4        8.67       12.35     14.62 o 
   3  27   4       62.20       67.86     19.37 o 
  -3  28   4        5.38       11.49     20.05 o 
  -2  28   4       15.58       15.20     17.11 o 
  -1  28   4      122.86      142.20     29.86 o 
   0  28   4        7.04       18.29     17.13 o 
   1  28   4        0.28       11.68     16.00 o 
   2  28   4        0.13       -0.75     16.24 o 
   3  28   4       83.65       83.69     23.99 o 
  -3  29   4      221.54      244.29     90.41 o 
  -2  29   4       20.65       -2.24     16.82 o 
  -1  29   4        8.96       32.92     19.99 o 
   0  29   4        0.65       12.28     17.44 o 
   1  29   4       13.45        8.22     17.83 o 
   2  29   4        8.05        6.62     17.63 o 
  -3  30   4      187.39      281.21     87.56 o 
  -2  30   4       89.84      106.69     47.68 o 
  -1  30   4        0.80        7.68     18.75 o 
   0  30   4      154.87      193.06     50.22 o 
   1  30   4      124.60       94.58     23.75 o 
   2  30   4       41.29       35.84     21.94 o 
  -2  31   4       12.30       22.11     18.14 o 
  -1  31   4       21.50       22.47     20.68 o 
   0  31   4       26.73       48.53     35.02 o 
   1  31   4       61.78       59.08     38.61 o 
   2  31   4       50.07       39.58     21.73 o 
  -2  32   4       98.72      128.29     30.03 o 
  -1  32   4       29.57       35.45     22.29 o 
   0  32   4       97.84      162.89     45.79 o 
   1  32   4        2.25        5.91     30.81 o 
  -1  33   4       17.90       35.62     20.63 o 
   0  33   4       64.89       68.36     38.19 o 
   1  33   4       12.29       12.87     31.86 o 
  -5   0   5        5.72       -3.38     15.61 o 
  -3   0   5       26.18       31.84     12.60 o 
  -1   0   5        5.18        7.46      5.59 o 
   1   0   5      235.86      211.19     17.89 o 
   3   0   5      287.97      308.10     28.21 o 
   5   0   5       92.21       97.62     23.12 o 
  -6   1   5       85.32       84.94     24.00 o 
  -5   1   5        5.73        5.42     12.83 o 
  -4   1   5      470.16      431.05     34.09 o 
  -3   1   5        1.00        7.11      7.22 o 
  -2   1   5      205.41      192.67     12.33 o 
  -1   1   5      708.59      678.16     14.81 o 
   0   1   5      174.20      185.02      8.43 o 
   1   1   5        1.83        1.68      5.06 o 
   2   1   5      114.49      126.77     13.05 o 
   3   1   5        5.17       14.92      8.00 o 
   4   1   5        0.96        6.84      8.87 o 
   5   1   5        5.95       14.83     10.59 o 
  -6   2   5       33.04       41.13     19.31 o 
  -5   2   5        5.70        7.60     13.13 o 
  -4   2   5      240.39      240.03     23.14 o 
  -3   2   5       16.21       22.10      8.30 o 
  -2   2   5       13.57       17.96      5.59 o 
  -1   2   5        0.19        1.11      3.62 o 
   0   2   5       13.38       19.33      5.30 o 
   1   2   5      883.14      882.23     21.30 o 
   2   2   5       53.79       64.13     10.16 o 
   3   2   5       12.54       13.35      8.47 o 
   4   2   5       23.21       20.51     10.30 o 
   5   2   5        0.00       14.06     10.34 o 
  -6   3   5        0.21       -0.05     11.68 o 
  -5   3   5       35.37       32.63     17.45 o 
  -4   3   5       61.02       85.38     16.57 o 
  -3   3   5       45.79       48.99      9.65 o 
  -2   3   5      613.53      605.61     17.16 o 
  -1   3   5      644.58      628.39     16.10 o 
   0   3   5      103.78      126.33      8.82 o 
   1   3   5       26.57       32.44      6.67 o 
   2   3   5      203.91      195.33     15.36 o 
   3   3   5       11.72       22.73      7.98 o 
   4   3   5       10.81       23.11     10.01 o 
   5   3   5       75.45       91.84     16.53 o 
  -6   4   5      125.26      109.61     26.17 o 
  -5   4   5      272.12      237.15     32.91 o 
  -4   4   5      306.83      327.23     25.77 o 
  -3   4   5       30.01       35.82     11.72 o 
  -2   4   5       79.90       86.03      8.26 o 
  -1   4   5        0.33        3.42      4.24 o 
   0   4   5      109.66      141.28      9.04 o 
   1   4   5      314.58      345.34     14.08 o 
   2   4   5      529.56      530.08     20.93 o 
   3   4   5       80.47       89.99     12.79 o 
   4   4   5      202.80      170.55     18.50 o 
   5   4   5       13.56        8.25     10.23 o 
  -6   5   5       49.53       26.36     17.03 o 
  -5   5   5        2.28        7.92     12.29 o 
  -4   5   5       17.24       26.67     11.61 o 
  -3   5   5       11.01       25.20      8.05 o 
  -2   5   5        0.03        4.00      4.54 o 
  -1   5   5      966.23      971.30     19.71 o 
   0   5   5       45.68       56.36      7.05 o 
   1   5   5      712.13      676.21     18.80 o 
   2   5   5       21.35       20.99      7.37 o 
   3   5   5        3.67        4.25      6.58 o 
   4   5   5       10.26       12.49      8.80 o 
   5   5   5       41.94       50.24     12.49 o 
  -6   6   5       15.48       15.36     14.24 o 
  -5   6   5       18.99       22.67     12.68 o 
  -4   6   5       64.95       75.13     17.21 o 
  -3   6   5        4.82       10.77      7.14 o 
  -2   6   5     1429.39     1419.34     25.44 o 
  -1   6   5      318.89      354.04     12.66 o 
   0   6   5     2999.15     3159.08     33.82 o 
   1   6   5        0.00       -2.26      5.25 o 
   2   6   5      566.74      529.61     21.10 o 
   3   6   5      118.13      124.62     14.79 o 
   4   6   5       26.99       33.56     10.93 o 
   5   6   5       31.23       35.15     17.74 o 
  -6   7   5        0.18        6.33     19.62 o 
  -5   7   5       26.76       23.33     13.23 o 
  -4   7   5        4.12       20.77     12.32 o 
  -3   7   5       17.82       22.76      8.81 o 
  -2   7   5      284.97      285.60     12.59 o 
  -1   7   5       53.98       62.45      7.38 o 
   0   7   5      116.17      105.73      8.31 o 
   1   7   5       43.19       45.81      8.54 o 
   2   7   5      738.76      752.73     22.93 o 
   3   7   5      192.93      175.06     17.05 o 
   4   7   5        6.26       10.52      9.48 o 
   5   7   5       52.29       60.50     19.45 o 
  -5   8   5       30.19       34.88     13.90 o 
  -4   8   5        0.09        3.38     11.33 o 
  -3   8   5      218.03      236.80     17.42 o 
  -2   8   5       89.04      114.85     12.26 o 
  -1   8   5      202.44      215.59     11.08 o 
   0   8   5      780.83      890.15     25.09 o 
   1   8   5        9.96        8.12      5.98 o 
   2   8   5       95.26      101.03     11.11 o 
   3   8   5        5.18        7.50      7.47 o 
   4   8   5        2.56        9.23      9.32 o 
   5   8   5       28.24        0.53     14.60 o 
  -5   9   5       18.51       18.00     12.71 o 
  -4   9   5       76.09       91.38     18.56 o 
  -3   9   5       79.91       97.18     12.99 o 
  -2   9   5      255.63      267.87     15.82 o 
  -1   9   5      869.87      873.56     17.35 o 
   0   9   5      219.23      229.22     10.64 o 
   1   9   5       12.37       10.89      6.52 o 
   2   9   5      538.84      501.12     19.06 o 
   3   9   5        6.87       11.11      8.19 o 
   4   9   5       20.23       18.73      9.85 o 
   5   9   5       20.52       19.53     16.27 o 
  -5  10   5      127.24      102.04     24.90 o 
  -4  10   5      404.91      393.79     29.71 o 
  -3  10   5      280.10      304.35     18.98 o 
  -2  10   5       78.75      103.91     12.89 o 
  -1  10   5      170.69      173.70      9.84 o 
   0  10   5       88.87       96.23      8.16 o 
   1  10   5      333.79      321.38     18.44 o 
   2  10   5       68.65       75.80     12.00 o 
   3  10   5       32.34       36.80      9.61 o 
   4  10   5      416.60      441.76     25.10 o 
   5  10   5       58.33       55.97     23.18 o 
  -5  11   5      196.56      149.07     23.14 o 
  -4  11   5       20.89       36.61     15.01 o 
  -3  11   5        3.50        9.19      8.17 o 
  -2  11   5       20.84       16.52      8.06 o 
  -1  11   5       16.38       18.52      5.04 o 
   0  11   5       35.82       40.74      6.39 o 
   1  11   5      126.97      137.56     13.26 o 
   2  11   5       18.02       22.71      8.46 o 
   3  11   5        5.90        1.04      7.52 o 
   4  11   5       66.69       57.84     13.00 o 
  -5  12   5      137.61      115.64     25.47 o 
  -4  12   5       11.53       17.57     13.89 o 
  -3  12   5      120.83      154.93     16.38 o 
  -2  12   5      209.70      267.62     18.68 o 
  -1  12   5      176.04      180.76     10.12 o 
   0  12   5        1.99       -1.69      4.05 o 
   1  12   5        0.00       -1.70      6.10 o 
   2  12   5      515.31      483.19     22.13 o 
   3  12   5       45.43       59.63     13.78 o 
   4  12   5       11.37        1.11     15.21 o 
  -5  13   5      392.33      396.94     84.71 o 
  -4  13   5      100.33      104.48     16.11 o 
  -3  13   5       77.05       95.66     14.69 o 
  -2  13   5        1.16        3.72      7.72 o 
  -1  13   5      226.30      244.34     19.32 o 
   0  13   5        0.34       -5.63      4.61 o 
   1  13   5      238.48      250.27     16.48 o 
   2  13   5       97.00       93.05     13.30 o 
   3  13   5        6.73       15.19      9.67 o 
   4  13   5        7.75       20.60     16.92 o 
  -5  14   5       33.03       22.84     22.86 o 
  -4  14   5      292.77      344.22     36.83 o 
  -3  14   5       62.06       72.87     14.03 o 
  -2  14   5        7.96        9.82      8.95 o 
  -1  14   5       59.77       76.99     13.11 o 
   0  14   5     1438.45     1427.92     28.18 o 
   1  14   5       20.76       24.44      7.78 o 
   2  14   5     1491.16     1419.57     42.90 o 
   3  14   5        0.70        4.98     10.15 o 
   4  14   5      154.77      198.71     26.95 o 
  -5  15   5      369.38      338.94     50.85 o 
  -4  15   5       13.02       -8.01     10.37 o 
  -3  15   5       25.05       23.99     10.97 o 
  -2  15   5     1000.17      983.43     36.71 o 
  -1  15   5       32.35       46.71     11.41 o 
   0  15   5       38.19       37.85      7.82 o 
   1  15   5      284.63      265.02     14.97 o 
   2  15   5      643.78      635.96     26.31 o 
   3  15   5       76.50       83.25     14.55 o 
   4  15   5        0.37       17.37     14.01 o 
  -5  16   5        1.56        9.16     21.13 o 
  -4  16   5       76.46       92.26     16.33 o 
  -3  16   5       11.30       27.76     10.24 o 
  -2  16   5      507.74      463.94     26.41 o 
  -1  16   5       22.01       22.33      9.90 o 
   0  16   5      234.82      257.93     13.82 o 
   1  16   5      107.39      109.30     12.22 o 
   2  16   5        0.96        2.67      8.05 o 
   3  16   5        1.76       24.18     10.54 o 
   4  16   5       26.12       44.11     17.05 o 
  -5  17   5        0.29        5.11     19.79 o 
  -4  17   5        5.78       12.21     13.11 o 
  -3  17   5      158.60      190.34     20.22 o 
  -2  17   5      218.70      254.05     23.32 o 
  -1  17   5      164.97      160.70     17.45 o 
   0  17   5        0.67        3.55      5.92 o 
   1  17   5      652.30      634.55     33.49 o 
   2  17   5        9.96       13.77      8.57 o 
   3  17   5       79.91       74.33     19.74 o 
   4  17   5       26.31       13.93     27.64 o 
  -5  18   5        0.35       29.17     20.85 o 
  -4  18   5       44.56       42.88     15.68 o 
  -3  18   5       10.84        1.67     10.77 o 
  -2  18   5       69.66       77.48     15.47 o 
  -1  18   5        0.05       -4.64     10.44 o 
   0  18   5        0.01        5.39      6.32 o 
   1  18   5        0.21       -3.05      7.05 o 
   2  18   5       78.94       78.12     13.39 o 
   3  18   5      358.66      349.43     32.10 o 
   4  18   5        0.17       18.62     18.07 o 
  -5  19   5        6.17       -0.05     23.07 o 
  -4  19   5       37.56       55.66     32.92 o 
  -3  19   5       26.57       28.79     17.56 o 
  -2  19   5      307.43      320.73     32.23 o 
  -1  19   5       39.44       33.19     14.67 o 
   0  19   5        3.26        4.72      8.73 o 
   1  19   5       22.38       26.80      9.51 o 
   2  19   5      547.03      469.73     24.27 o 
   3  19   5      230.10      234.71     27.95 o 
   4  19   5       15.26        9.52     17.66 o 
  -5  20   5        3.76       38.40     40.30 o 
  -4  20   5       41.63       85.35     25.67 o 
  -3  20   5        1.61        3.28     14.31 o 
  -2  20   5      728.15      671.51     43.27 o 
  -1  20   5      288.73      320.59     33.83 o 
   0  20   5      193.40      219.79     21.20 o 
   1  20   5      210.23      197.09     17.80 o 
   2  20   5        0.65        7.39      9.19 o 
   3  20   5       17.05       14.27     16.02 o 
   4  20   5       54.92       82.01     25.65 o 
  -4  21   5        9.73       24.22     18.61 o 
  -3  21   5       22.00       11.01     19.73 o 
  -2  21   5      273.24      291.38     34.75 o 
  -1  21   5       92.16       99.65     22.14 o 
   0  21   5       17.05       12.46     11.80 o 
   1  21   5      142.28      123.94     15.59 o 
   2  21   5       49.21       54.84     13.55 o 
   3  21   5       31.00       43.61     17.19 o 
  -4  22   5        3.70        2.46     17.45 o 
  -3  22   5       17.09        1.58     14.86 o 
  -2  22   5       77.79      120.73     38.72 o 
  -1  22   5      485.32      466.98     37.82 o 
   0  22   5        6.38        4.77     13.63 o 
   1  22   5      204.28      200.42     22.41 o 
   2  22   5        8.49       25.06     14.24 o 
   3  22   5       19.73       30.97     16.03 o 
  -4  23   5      104.03       83.16     35.97 o 
  -3  23   5       18.12        6.96     16.68 o 
  -2  23   5        0.52        9.08     16.72 o 
  -1  23   5       33.71       68.15     21.62 o 
   0  23   5       17.12       24.29     14.90 o 
   1  23   5       23.92       15.40     11.36 o 
   2  23   5        0.17       12.48     14.01 o 
   3  23   5        7.12       26.55     15.01 o 
  -4  24   5       38.71       63.77     23.32 o 
  -3  24   5       18.96       32.35     19.56 o 
  -2  24   5      373.56      351.62     40.18 o 
  -1  24   5       14.04       10.83     15.73 o 
   0  24   5       19.44       34.59     17.35 o 
   1  24   5      176.03      145.80     20.86 o 
   2  24   5       12.51       29.28     15.12 o 
   3  24   5       29.77       27.59     17.39 o 
  -4  25   5        2.10        1.31     18.62 o 
  -3  25   5        9.94        8.89     16.59 o 
  -2  25   5        9.11       23.22     18.74 o 
  -1  25   5       52.79       53.95     21.70 o 
   0  25   5       39.92       51.60     19.52 o 
   1  25   5       11.62       35.24     13.48 o 
   2  25   5        0.14        2.59     13.98 o 
   3  25   5        3.72       22.26     15.53 o 
  -3  26   5        0.22        4.21     17.22 o 
  -2  26   5       14.08        6.34     16.63 o 
  -1  26   5        5.88       14.07     16.98 o 
   0  26   5        5.51        4.64     16.74 o 
   1  26   5        0.44       -5.62     11.75 o 
   2  26   5        0.89       22.14     19.10 o 
   3  26   5       67.66       72.44     19.32 o 
  -3  27   5       80.96       77.51     37.77 o 
  -2  27   5        6.56       25.94     19.29 o 
  -1  27   5        0.08       14.38     16.83 o 
   0  27   5        4.97        3.34     15.51 o 
   1  27   5      184.99      214.37     52.12 o 
   2  27   5       18.09       48.34     22.40 o 
  -3  28   5       27.50       70.01     21.99 o 
  -2  28   5       15.56       31.70     19.74 o 
  -1  28   5       30.36       43.89     21.48 o 
   0  28   5       29.12       53.77     22.50 o 
   1  28   5      110.55      189.68     53.59 o 
   2  28   5        7.97       37.04     20.12 o 
  -3  29   5       60.86       61.96     24.58 o 
  -2  29   5       85.35      113.63     42.62 o 
  -1  29   5       34.21       30.89     25.21 o 
   0  29   5       14.38       13.38     19.09 o 
   1  29   5      116.82       75.11     39.88 o 
   2  29   5       24.38       29.63     19.93 o 
  -2  30   5       60.19       35.13     22.59 o 
  -1  30   5        3.05       16.91     27.53 o 
   0  30   5      216.32      217.89     35.81 o 
   1  30   5        3.76       22.58     33.76 o 
  -2  31   5       21.66       12.04     19.70 o 
  -1  31   5       67.20       70.68     25.72 o 
   0  31   5       83.75      122.80     43.04 o 
   1  31   5       47.56       29.54     33.34 o 
  -1  32   5       81.55       91.13     28.06 o 
   0  32   5      347.69      401.31     66.25 o 
  -4   0   6       77.13       77.01     30.38 o 
  -2   0   6      623.55      604.56     30.06 o 
   0   0   6      431.54      458.90     25.09 o 
   2   0   6      248.91      234.57     24.27 o 
   4   0   6       14.34        5.64     12.53 o 
  -6   1   6        2.14       19.41     24.26 o 
  -5   1   6       21.31       40.84     18.25 o 
  -4   1   6       54.22       52.39     19.95 o 
  -3   1   6       42.95       51.03     10.90 o 
  -2   1   6        1.38        2.10      5.30 o 
  -1   1   6       47.88       46.21      6.58 o 
   0   1   6       15.24       26.55      6.26 o 
   1   1   6        0.65        4.05      5.04 o 
   2   1   6       46.73       45.50      9.30 o 
   3   1   6      456.11      428.11     22.42 o 
   4   1   6        0.38        6.81      9.66 o 
  -6   2   6       27.92       40.93     25.95 o 
  -5   2   6       76.81       66.95     22.71 o 
  -4   2   6        1.78       -3.32     13.84 o 
  -3   2   6       78.71       86.95     15.40 o 
  -2   2   6      135.09      150.08     11.06 o 
  -1   2   6      684.03      691.17     16.51 o 
   0   2   6      226.13      231.75     11.97 o 
   1   2   6      148.03      143.65     12.37 o 
   2   2   6      264.49      275.66     17.75 o 
   3   2   6       68.78       68.83     12.52 o 
   4   2   6       44.34       48.45     12.58 o 
  -5   3   6       21.63       11.31     14.08 o 
  -4   3   6      205.49      188.41     22.11 o 
  -3   3   6       91.79       94.11     16.66 o 
  -2   3   6        3.91        5.96      5.15 o 
  -1   3   6       29.40       30.88      6.37 o 
   0   3   6      453.99      502.55     15.91 o 
   1   3   6        2.48        6.35      4.89 o 
   2   3   6       26.21       37.46      8.64 o 
   3   3   6      112.78      116.41     15.22 o 
   4   3   6       52.38       67.49     13.69 o 
  -5   4   6        6.15       16.12     15.44 o 
  -4   4   6      155.78      153.93     20.54 o 
  -3   4   6       12.36       21.16     11.17 o 
  -2   4   6       28.09       21.58      6.29 o 
  -1   4   6       34.33       42.86      6.93 o 
   0   4   6      121.12      131.05     10.20 o 
   1   4   6       64.34       62.90      8.59 o 
   2   4   6       11.20        8.83      6.93 o 
   3   4   6       81.43       89.82     13.83 o 
   4   4   6        3.22       -4.59      8.94 o 
  -5   5   6        0.87       12.36     13.59 o 
  -4   5   6       64.01       78.22     16.88 o 
  -3   5   6      114.22      127.67     18.45 o 
  -2   5   6      124.51      127.69     10.73 o 
  -1   5   6        2.25        7.37      5.20 o 
   0   5   6      900.63     1019.89     21.80 o 
   1   5   6      200.27      174.48     14.23 o 
   2   5   6       37.48       44.28      9.76 o 
   3   5   6       53.47       70.02     12.46 o 
   4   5   6       35.21       35.50     11.38 o 
  -5   6   6       51.75       32.92     21.42 o 
  -4   6   6       12.89       11.87     12.09 o 
  -3   6   6        0.07        5.99     10.04 o 
  -2   6   6        6.15        9.58      5.52 o 
  -1   6   6      794.50      826.62     20.35 o 
   0   6   6      284.03      288.55     12.81 o 
   1   6   6       14.89       15.13      6.71 o 
   2   6   6      200.30      192.87     16.44 o 
   3   6   6      925.71      840.09     30.81 o 
   4   6   6       62.29       60.34     12.49 o 
  -5   7   6        3.27        0.29     13.06 o 
  -4   7   6        0.09        5.51     10.79 o 
  -3   7   6      176.34      208.77     21.69 o 
  -2   7   6      513.24      516.02     20.95 o 
  -1   7   6      348.99      353.83     14.00 o 
   0   7   6      117.53      133.66     10.26 o 
   1   7   6      769.74      712.47     23.86 o 
   2   7   6     1434.57     1353.51     47.96 o 
   3   7   6       31.30       33.54     10.27 o 
   4   7   6       37.27       41.80     11.45 o 
  -5   8   6       43.25       41.90     17.79 o 
  -4   8   6       30.70       37.14     15.01 o 
  -3   8   6       22.20       13.03      8.20 o 
  -2   8   6        6.25       13.43      7.89 o 
  -1   8   6      274.93      267.88     12.64 o 
   0   8   6       72.51       70.61      8.06 o 
   1   8   6       45.09       42.75      9.19 o 
   2   8   6      324.52      328.47     17.01 o 
   3   8   6      324.23      313.36     22.29 o 
   4   8   6      200.51      215.09     21.21 o 
  -5   9   6       59.14       37.45     15.22 o 
  -4   9   6        9.64        7.07     12.99 o 
  -3   9   6      170.48      185.23     16.98 o 
  -2   9   6     1072.17     1079.43     34.90 o 
  -1   9   6      323.11      333.63     14.98 o 
   0   9   6       83.70       93.90      9.04 o 
   1   9   6       99.42      105.98     12.34 o 
   2   9   6     1898.27     1780.09     41.55 o 
   3   9   6       15.44       14.95      8.82 o 
   4   9   6       22.17       43.37     11.91 o 
  -5  10   6       41.17       36.73     14.54 o 
  -4  10   6       87.29       95.32     18.54 o 
  -3  10   6      593.92      579.10     25.15 o 
  -2  10   6        0.45        5.84      7.88 o 
  -1  10   6       10.93       14.41      5.09 o 
   0  10   6      403.17      436.79     14.89 o 
   1  10   6       72.74       93.63     12.20 o 
   2  10   6      532.88      521.68     23.66 o 
   3  10   6      100.77      101.20     14.51 o 
   4  10   6        0.18       10.27      8.99 o 
  -5  11   6       11.79       15.85     13.31 o 
  -4  11   6        0.13        1.99     11.78 o 
  -3  11   6     1621.10     1537.49     40.26 o 
  -2  11   6        8.02        7.20      8.34 o 
  -1  11   6      138.30      121.82      9.46 o 
   0  11   6      245.20      253.41     14.69 o 
   1  11   6      128.30      137.27     14.10 o 
   2  11   6      103.05      125.23     15.44 o 
   3  11   6       11.90       12.20     10.19 o 
   4  11   6        0.01       -2.98      8.91 o 
  -5  12   6       27.51       28.31     15.40 o 
  -4  12   6      278.69      237.44     58.81 o 
  -3  12   6     2436.27     2427.49     50.84 o 
  -2  12   6      177.86      189.17     17.36 o 
  -1  12   6        7.34       12.19      8.26 o 
   0  12   6      575.47      607.03     21.59 o 
   1  12   6       56.37       55.66     10.31 o 
   2  12   6      102.11      118.96     15.93 o 
   3  12   6       74.53       90.23     16.85 o 
   4  12   6        1.69       -0.07     11.26 o 
  -5  13   6        0.22       10.46     12.69 o 
  -4  13   6       19.10       44.49     15.46 o 
  -3  13   6       98.50       86.26     14.56 o 
  -2  13   6        0.65        9.26      9.13 o 
  -1  13   6       14.90       16.99      8.51 o 
   0  13   6      177.64      186.71     14.75 o 
   1  13   6       28.38       39.19      9.25 o 
   2  13   6       37.32       39.21     11.17 o 
   3  13   6       10.47       13.96     10.78 o 
   4  13   6       62.38       97.42     26.18 o 
  -5  14   6       31.70       18.38     14.21 o 
  -4  14   6      195.00      157.40     40.03 o 
  -3  14   6      769.83      741.24     29.57 o 
  -2  14   6       19.99       30.35     10.84 o 
  -1  14   6       93.06      111.07     15.03 o 
   0  14   6        9.89       10.16      6.35 o 
   1  14   6      309.52      311.43     18.31 o 
   2  14   6       31.13       24.66     10.25 o 
   3  14   6        0.27       -4.78      8.97 o 
   4  14   6        8.83        6.47     16.16 o 
  -5  15   6       18.30       16.99     20.72 o 
  -4  15   6       12.66       19.37     16.23 o 
  -3  15   6      125.42      147.89     18.58 o 
  -2  15   6      717.03      724.35     33.38 o 
  -1  15   6       34.86       38.52     11.35 o 
   0  15   6      177.22      180.86     13.55 o 
   1  15   6        8.05        6.86      8.15 o 
   2  15   6      163.46      202.59     19.42 o 
   3  15   6       34.38       42.34     12.68 o 
   4  15   6       32.95       43.80     15.18 o 
  -5  16   6        6.13        9.66     21.11 o 
  -4  16   6        1.78        0.81     15.66 o 
  -3  16   6      166.16      188.38     22.65 o 
  -2  16   6      367.49      397.26     28.61 o 
  -1  16   6        5.52       12.25     11.83 o 
   0  16   6      556.41      531.29     19.53 o 
   1  16   6       40.21       55.49     10.30 o 
   2  16   6      214.02      209.90     17.88 o 
   3  16   6        1.36      -10.99      9.24 o 
   4  16   6        0.85       11.41     14.03 o 
  -5  17   6        2.88       -7.07     21.01 o 
  -4  17   6      144.26      142.95     20.51 o 
  -3  17   6      354.92      362.05     29.48 o 
  -2  17   6      120.10      134.26     20.88 o 
  -1  17   6       64.70       72.02     18.19 o 
   0  17   6      328.89      314.67     30.45 o 
   1  17   6      299.01      286.00     17.99 o 
   2  17   6       46.63       53.59     11.60 o 
   3  17   6       27.79       33.40     11.68 o 
   4  17   6      106.53      110.05     21.68 o 
  -5  18   6        8.29       51.69     35.45 o 
  -4  18   6       93.29      119.91     19.23 o 
  -3  18   6       25.80       35.75     13.29 o 
  -2  18   6      428.59      418.51     29.14 o 
  -1  18   6       15.65        8.76     12.38 o 
   0  18   6      381.41      384.07     31.00 o 
   1  18   6      410.96      396.13     20.31 o 
   2  18   6       89.80      102.57     14.14 o 
   3  18   6       12.53       31.77     14.51 o 
  -4  19   6       18.46       31.43     14.52 o 
  -3  19   6       30.91       26.76     16.22 o 
  -2  19   6      290.69      292.82     27.40 o 
  -1  19   6      170.41      145.39     26.11 o 
   0  19   6      234.81      236.97     29.31 o 
   1  19   6       84.60      115.71     13.72 o 
   2  19   6      191.79      188.92     17.52 o 
   3  19   6       22.42       31.09     14.40 o 
  -4  20   6        4.14       16.25     13.36 o 
  -3  20   6       51.24       66.99     25.29 o 
  -2  20   6       24.87       25.84     16.49 o 
  -1  20   6       13.65       16.06     14.80 o 
   0  20   6      181.19      213.82     28.93 o 
   1  20   6     1408.05     1330.07     34.62 o 
   2  20   6       80.67       86.23     13.96 o 
   3  20   6       29.95       44.57     15.38 o 
  -4  21   6       14.53       33.60     16.43 o 
  -3  21   6        3.81       23.44     15.95 o 
  -2  21   6       44.88       28.39     18.70 o 
  -1  21   6      189.70      210.12     30.80 o 
   0  21   6      134.70      158.58     27.30 o 
   1  21   6      306.37      323.83     19.70 o 
   2  21   6       11.92       12.18      9.48 o 
   3  21   6        2.41        5.92     11.99 o 
  -4  22   6       33.39       21.77     16.89 o 
  -3  22   6        7.69        7.77     15.88 o 
  -2  22   6       40.63       38.88     17.83 o 
  -1  22   6      117.36      126.31     31.75 o 
   0  22   6       66.14       63.79     25.74 o 
   1  22   6      220.27      221.80     24.37 o 
   2  22   6        5.88        7.86      9.92 o 
   3  22   6        0.56       12.09     12.28 o 
  -4  23   6      109.62      127.90     24.05 o 
  -3  23   6        9.76       15.65     16.42 o 
  -2  23   6       78.21       90.55     25.23 o 
  -1  23   6        1.17       13.63     19.09 o 
   0  23   6        0.55       -1.09     13.46 o 
   1  23   6        6.54        1.90     11.37 o 
   2  23   6        9.06       17.12     12.41 o 
   3  23   6        8.22       14.12     13.13 o 
  -4  24   6       15.63       21.42     18.43 o 
  -3  24   6        7.14       16.74     18.66 o 
  -2  24   6        4.19       17.75     25.74 o 
  -1  24   6       42.89       51.44     21.84 o 
   0  24   6        0.03      -13.39     13.90 o 
   1  24   6      112.55       73.86     22.59 o 
   2  24   6        3.01       13.20     13.13 o 
  -3  25   6       41.16       38.06     21.42 o 
  -2  25   6       31.29       35.28     19.77 o 
  -1  25   6       11.64       14.39     17.27 o 
   0  25   6       60.20       58.91     21.54 o 
   1  25   6       34.37       30.04     19.94 o 
   2  25   6        0.18       -2.48     12.11 o 
  -3  26   6       10.00       17.87     18.06 o 
  -2  26   6       16.31        5.16     16.78 o 
  -1  26   6        0.16        1.03     15.95 o 
   0  26   6      168.81      205.11     33.52 o 
   1  26   6       43.47       35.17     20.42 o 
   2  26   6        2.95        0.53     17.35 o 
  -3  27   6        0.47        8.87     19.50 o 
  -2  27   6       30.17       24.88     23.00 o 
  -1  27   6       12.83       26.33     19.01 o 
   0  27   6       27.38       45.07     21.62 o 
   1  27   6        1.00       -4.22     17.83 o 
   2  27   6        4.91       15.04     18.45 o 
  -2  28   6        2.04      -10.65     16.26 o 
  -1  28   6      135.11      162.36     31.38 o 
   0  28   6       36.41       50.65     21.64 o 
   1  28   6       39.97       67.31     35.02 o 
  -2  29   6      140.93      116.89     33.23 o 
  -1  29   6       27.11       30.30     19.77 o 
   0  29   6        0.25       14.92     17.98 o 
   1  29   6        2.20       -6.54     27.85 o 
  -2  30   6       14.01       12.03     31.23 o 
  -1  30   6       77.56      107.28     27.79 o 
   0  30   6       18.44       31.82     20.07 o 
  -1  31   6        5.89        9.49     24.48 o 
   0  31   6        7.59        8.86     23.42 o 
  -5   0   7       75.59       32.92     23.84 o 
  -3   0   7      319.22      292.88     27.62 o 
  -1   0   7      320.77      305.93     18.34 o 
   1   0   7        7.01        3.68      8.58 o 
   3   0   7       78.54       86.35     19.37 o 
  -5   1   7       93.71       59.48     30.91 o 
  -4   1   7       31.27       38.51     19.17 o 
  -3   1   7        9.97        9.18     10.21 o 
  -2   1   7      476.47      476.94     20.32 o 
  -1   1   7      141.19      151.01     10.72 o 
   0   1   7       20.54       21.36      8.25 o 
   1   1   7       76.58       79.75     11.41 o 
   2   1   7        1.47        4.60      6.91 o 
   3   1   7       37.74       38.66     10.79 o 
   4   1   7        1.64        7.23      9.11 o 
  -5   2   7      214.32      142.33     53.70 o 
  -4   2   7        0.17       12.67     17.21 o 
  -3   2   7       48.07       60.92     14.19 o 
  -2   2   7        6.21        6.70      7.28 o 
  -1   2   7        9.45       13.23      6.20 o 
   0   2   7      202.04      198.18     16.78 o 
   1   2   7      433.15      441.76     19.34 o 
   2   2   7        5.76        6.16      6.86 o 
   3   2   7       74.71       66.93     13.20 o 
   4   2   7      114.05      143.59     18.59 o 
  -5   3   7      109.04      101.49     37.56 o 
  -4   3   7        0.74       -1.49     15.05 o 
  -3   3   7      134.43      142.10     19.35 o 
  -2   3   7       68.91       69.44     10.74 o 
  -1   3   7      264.62      280.32     13.70 o 
   0   3   7       89.15       97.09     10.06 o 
   1   3   7      188.46      196.80     15.33 o 
   2   3   7       90.64       92.36     13.06 o 
   3   3   7        6.78        6.83      8.58 o 
   4   3   7       20.41       20.20     11.19 o 
  -5   4   7       25.54       38.63     18.65 o 
  -4   4   7       38.76       50.92     19.77 o 
  -3   4   7       35.98       38.94     13.03 o 
  -2   4   7       15.18       15.50      7.42 o 
  -1   4   7       66.54       76.61      9.31 o 
   0   4   7       21.24       31.10      7.10 o 
   1   4   7      337.74      354.65     19.14 o 
   2   4   7       10.74        9.12      7.18 o 
   3   4   7       10.31        6.48      8.41 o 
   4   4   7        2.13        6.51      9.63 o 
  -5   5   7        3.33       -3.68     12.99 o 
  -4   5   7        1.72       -4.40     11.74 o 
  -3   5   7        0.02       -2.22     10.20 o 
  -2   5   7      176.85      182.43     13.20 o 
  -1   5   7       83.45       91.09      9.97 o 
   0   5   7       18.21       24.03      6.65 o 
   1   5   7      108.69      108.18     12.88 o 
   2   5   7      127.35      134.69     14.97 o 
   3   5   7       33.39       29.97     10.17 o 
   4   5   7        1.98        4.27      9.50 o 
  -5   6   7        0.01        1.44     12.92 o 
  -4   6   7       19.34       25.92     14.46 o 
  -3   6   7        3.85        3.93     10.48 o 
  -2   6   7        3.28        8.20      7.79 o 
  -1   6   7        0.69        0.43      5.34 o 
   0   6   7        5.02        7.55      6.46 o 
   1   6   7        1.47        4.82      6.28 o 
   2   6   7       25.53       14.70      8.22 o 
   3   6   7       40.91       49.70     12.01 o 
   4   6   7        2.80        3.21      9.64 o 
  -5   7   7       61.79       35.89     24.79 o 
  -4   7   7       16.56       22.46     14.19 o 
  -3   7   7       24.16       21.46     12.18 o 
  -2   7   7       66.88       84.65     12.81 o 
  -1   7   7       68.42       70.28      9.11 o 
   0   7   7      289.01      316.82     16.03 o 
   1   7   7       17.94       28.87      8.72 o 
   2   7   7       10.36       19.35     10.11 o 
   3   7   7      397.05      358.46     23.38 o 
   4   7   7        8.88        9.92      9.95 o 
  -5   8   7        9.33       18.21     16.67 o 
  -4   8   7       40.09       51.98     16.13 o 
  -3   8   7       14.93       24.69     12.60 o 
  -2   8   7       21.39       30.06     10.03 o 
  -1   8   7       13.99       11.44      6.67 o 
   0   8   7      707.22      690.19     23.32 o 
   1   8   7     1688.77     1578.33     43.55 o 
   2   8   7        0.03        5.35      9.15 o 
   3   8   7        2.54        1.89      8.66 o 
   4   8   7        4.84       15.36     10.28 o 
  -5   9   7       37.10       26.46     15.90 o 
  -4   9   7        0.07        6.68     13.27 o 
  -3   9   7        1.63        6.32     11.46 o 
  -2   9   7       72.12       77.72     12.61 o 
  -1   9   7      325.26      318.53     16.18 o 
   0   9   7       13.98       18.79      7.13 o 
   1   9   7        0.41        7.53      7.39 o 
   2   9   7       26.14       23.25      9.97 o 
   3   9   7        0.44       -1.37      8.17 o 
   4   9   7       97.43      122.51     16.80 o 
  -5  10   7       30.97       29.27     19.26 o 
  -4  10   7       51.61       45.74     15.56 o 
  -3  10   7      562.27      514.14     29.94 o 
  -2  10   7      159.78      177.71     17.40 o 
  -1  10   7      162.68      159.47     24.33 o 
   0  10   7        7.58        4.63      6.64 o 
   1  10   7       77.80       81.42     12.02 o 
   2  10   7       58.68       62.24     11.83 o 
   3  10   7        0.39       -4.55     10.23 o 
   4  10   7       12.58       27.42     11.81 o 
  -5  11   7       55.23       28.08     16.30 o 
  -4  11   7        3.90       -1.28     12.34 o 
  -3  11   7       66.70       65.40     17.49 o 
  -2  11   7      219.89      232.62     19.58 o 
  -1  11   7      979.22      954.33     41.08 o 
   0  11   7      178.34      183.67     14.77 o 
   1  11   7      259.02      295.34     19.40 o 
   2  11   7       41.91       50.44     11.74 o 
   3  11   7       22.66       12.45     10.71 o 
   4  11   7      234.16      261.30     27.92 o 
  -5  12   7       60.32       50.28     27.29 o 
  -4  12   7      158.05      107.03     43.30 o 
  -3  12   7      879.20      932.63     40.72 o 
  -2  12   7      395.22      403.81     22.45 o 
  -1  12   7      225.66      215.60     18.39 o 
   0  12   7      316.79      353.93     22.04 o 
   1  12   7      174.01      192.34     17.15 o 
   2  12   7       72.21       85.15     13.96 o 
   3  12   7      126.42      150.89     20.67 o 
   4  12   7       67.70       76.59     27.22 o 
  -5  13   7        3.32       15.34     14.40 o 
  -4  13   7       38.06       27.49     15.95 o 
  -3  13   7       47.38       48.13     13.35 o 
  -2  13   7       16.05       10.66      9.72 o 
  -1  13   7        5.89        5.14     11.53 o 
   0  13   7       10.53       14.01      6.84 o 
   1  13   7        1.08       13.72      8.44 o 
   2  13   7        4.33       11.40      9.26 o 
   3  13   7        1.04        4.20     10.82 o 
   4  13   7        0.94       37.98     21.10 o 
  -5  14   7       78.30       63.48     22.44 o 
  -4  14   7      154.78      114.57     22.76 o 
  -3  14   7        3.51       14.64     11.29 o 
  -2  14   7      119.64      136.47     19.78 o 
  -1  14   7       16.23       35.26     14.33 o 
   0  14   7      236.32      247.53     16.51 o 
   1  14   7        0.73        1.07      7.43 o 
   2  14   7       15.71       19.83      9.98 o 
   3  14   7       81.65       86.59     18.77 o 
  -5  15   7       34.58       22.87     21.26 o 
  -4  15   7       17.69       35.09     18.58 o 
  -3  15   7      280.62      325.74     25.29 o 
  -2  15   7       85.83       90.78     17.29 o 
  -1  15   7       52.73       58.92     16.99 o 
   0  15   7        0.68        3.41      6.97 o 
   1  15   7      351.17      341.32     20.80 o 
   2  15   7       38.96       34.79     10.70 o 
   3  15   7       56.02       62.54     15.78 o 
  -4  16   7        0.08        1.52     16.34 o 
  -3  16   7      756.92      738.22     33.02 o 
  -2  16   7       82.78      100.04     18.38 o 
  -1  16   7        3.12       15.44     18.99 o 
   0  16   7      162.30      196.41     28.05 o 
   1  16   7       50.21       40.63     11.23 o 
   2  16   7       64.10       68.66     13.13 o 
   3  16   7        9.41       11.84     11.19 o 
  -4  17   7       26.50       35.32     19.39 o 
  -3  17   7      308.96      357.06     27.59 o 
  -2  17   7      171.12      165.66     22.90 o 
  -1  17   7       62.40       69.31     21.11 o 
   0  17   7      139.61      127.41     25.11 o 
   1  17   7      417.68      407.49     20.06 o 
   2  17   7       49.09       56.50     11.62 o 
   3  17   7       38.79       36.32     11.70 o 
  -4  18   7       56.45       51.91     21.16 o 
  -3  18   7       15.62       36.24     16.91 o 
  -2  18   7       29.36       41.07     19.62 o 
  -1  18   7       85.56      143.79     40.09 o 
   0  18   7      355.65      312.10     33.60 o 
   1  18   7      269.91      293.99     21.59 o 
   2  18   7       63.26       64.45     12.98 o 
   3  18   7       24.38       34.50     11.38 o 
  -4  19   7       11.18       27.98     19.92 o 
  -3  19   7        5.72       18.13     15.16 o 
  -2  19   7        7.22       17.70     17.53 o 
  -1  19   7       20.30       35.26     16.81 o 
   0  19   7        4.72        4.09     13.07 o 
   1  19   7      349.33      356.97     20.66 o 
   2  19   7        0.05        4.29      9.50 o 
   3  19   7        1.01        7.77     12.03 o 
  -4  20   7        0.04       40.08     24.02 o 
  -3  20   7       50.13       47.09     18.30 o 
  -2  20   7       15.62        3.76     15.96 o 
  -1  20   7        3.69        5.69     13.65 o 
   0  20   7      177.18      141.25     26.81 o 
   1  20   7      102.34      140.21     26.93 o 
   2  20   7       21.43       30.62     11.39 o 
   3  20   7       31.34       40.70     13.99 o 
  -4  21   7        0.23        1.83     23.01 o 
  -3  21   7       35.14       61.92     19.02 o 
  -2  21   7       58.91       73.67     24.74 o 
  -1  21   7        2.36       -2.73     13.45 o 
   0  21   7        7.02       25.26     17.03 o 
   1  21   7        3.35       -0.72     18.25 o 
   2  21   7      254.41      244.14     21.35 o 
  -4  22   7       13.13       38.19     18.63 o 
  -3  22   7       63.24       79.16     26.34 o 
  -2  22   7        0.01       12.62     15.85 o 
  -1  22   7       15.92       -0.58     16.03 o 
   0  22   7        4.02       -0.69     14.90 o 
   1  22   7        2.32        8.00     14.90 o 
   2  22   7       22.32       12.52     10.68 o 
  -3  23   7       36.65       66.77     24.50 o 
  -2  23   7        4.56       17.61     17.84 o 
  -1  23   7       29.48       42.52     19.92 o 
   0  23   7       30.06       31.54     18.30 o 
   1  23   7       18.47       37.26     19.19 o 
   2  23   7      126.69      145.06     17.52 o 
  -3  24   7        0.51       17.07     20.07 o 
  -2  24   7        3.59       -1.48     17.57 o 
  -1  24   7       31.51       31.19     20.37 o 
   0  24   7       21.50       27.74     16.78 o 
   1  24   7       27.02       25.79     17.52 o 
   2  24   7       26.90       50.53     21.40 o 
  -3  25   7        7.13       18.91     19.96 o 
  -2  25   7      233.91      249.54     37.30 o 
  -1  25   7       26.39       32.35     20.51 o 
   0  25   7        4.21       15.40     25.95 o 
   1  25   7       27.50        1.05     15.74 o 
   2  25   7        0.71       -1.70     18.18 o 
  -2  26   7       34.13       40.20     20.71 o 
  -1  26   7       19.62       44.09     21.36 o 
   0  26   7       27.24       29.66     19.42 o 
   1  26   7       25.49       24.62     19.10 o 
  -2  27   7       48.40       57.24     24.02 o 
  -1  27   7        2.74        5.75     18.19 o 
   0  27   7        0.00       -2.19     16.98 o 
   1  27   7       64.63       80.74     24.13 o 
  -2  28   7        9.75        5.48     19.55 o 
  -1  28   7       68.05       79.34     27.24 o 
   0  28   7      137.09      137.30     29.63 o 
  -1  29   7       33.34       39.88     28.91 o 
   0  29   7        2.43       14.14     23.84 o 
  -4   0   8        3.59       29.12     27.64 o 
  -2   0   8        0.72       -1.89      9.41 o 
   0   0   8       24.21       36.29     18.15 o 
   2   0   8       85.94       68.11     17.24 o 
  -5   1   8      134.47       70.29     19.58 o 
  -4   1   8        4.72        0.44     16.85 o 
  -3   1   8       44.30       35.69     16.75 o 
  -2   1   8      327.16      307.25     18.34 o 
  -1   1   8      386.09      372.78     16.62 o 
   0   1   8       75.54       88.27     16.18 o 
   1   1   8        4.11        6.87      7.26 o 
   2   1   8       82.57       87.92     13.42 o 
   3   1   8       77.32       91.44     14.94 o 
   4   1   8        1.35       22.56     16.26 o 
  -5   2   8        0.62       23.58     12.56 o 
  -4   2   8       81.75       80.88     22.96 o 
  -3   2   8        1.51        2.44     10.95 o 
  -2   2   8       73.88       74.95     12.14 o 
  -1   2   8        3.98        4.45      6.88 o 
   0   2   8      108.91      125.27     16.13 o 
   1   2   8       34.23       24.96      9.58 o 
   2   2   8      166.73      154.25     16.55 o 
   3   2   8        9.48        4.90      8.51 o 
   4   2   8        3.77       12.10     14.45 o 
  -5   3   8        0.03       10.85     21.63 o 
  -4   3   8        8.23       10.36     16.45 o 
  -3   3   8       13.03       24.39     13.17 o 
  -2   3   8      140.64      147.01     15.71 o 
  -1   3   8      193.80      197.68     14.45 o 
   0   3   8      299.87      331.24     21.42 o 
   1   3   8      889.02      821.71     39.08 o 
   2   3   8        6.39       11.96      8.16 o 
   3   3   8        3.07       -1.87      8.61 o 
  -5   4   8        0.03        5.74     22.15 o 
  -4   4   8       16.27       32.73     18.60 o 
  -3   4   8      150.51      139.36     20.51 o 
  -2   4   8      275.96      288.24     22.80 o 
  -1   4   8       22.67       20.91      7.74 o 
   0   4   8       53.98       63.41     12.80 o 
   1   4   8      547.01      512.23     25.98 o 
   2   4   8      349.69      336.39     20.53 o 
   3   4   8       47.86       59.22     12.77 o 
  -5   5   8        9.15       -2.95     14.33 o 
  -4   5   8        0.55        6.07     15.45 o 
  -3   5   8       45.94       49.20     16.00 o 
  -2   5   8       31.09       43.48     12.89 o 
  -1   5   8        9.23        4.09      6.78 o 
   0   5   8      144.13      138.47     14.12 o 
   1   5   8     1271.97     1214.16     42.10 o 
   2   5   8        6.64        8.91      8.34 o 
   3   5   8       86.16      120.32     16.56 o 
  -5   6   8       10.46        4.90     17.62 o 
  -4   6   8       49.64       35.79     18.97 o 
  -3   6   8       48.82       64.57     16.49 o 
  -2   6   8       58.50       74.86     15.53 o 
  -1   6   8       12.17       12.77      7.25 o 
   0   6   8        4.25        4.83      7.19 o 
   1   6   8      251.68      254.56     19.00 o 
   2   6   8      182.46      139.90     18.64 o 
   3   6   8       20.57       25.98     10.47 o 
  -5   7   8       31.55       27.94     27.75 o 
  -4   7   8       46.91       55.25     16.74 o 
  -3   7   8       19.24       31.62     14.18 o 
  -2   7   8        1.91        2.88     10.57 o 
  -1   7   8       43.68       58.07     10.42 o 
   0   7   8       38.00       39.03      9.46 o 
   1   7   8      267.83      271.05     21.50 o 
   2   7   8        1.61        1.15      9.29 o 
   3   7   8        0.02       -4.97      8.91 o 
  -5   8   8        6.21       21.47     17.09 o 
  -4   8   8       21.19       33.15     16.42 o 
  -3   8   8       36.45       58.35     21.56 o 
  -2   8   8        4.82        7.09      9.92 o 
  -1   8   8      311.90      310.31     17.21 o 
   0   8   8       28.53       30.36      9.35 o 
   1   8   8       77.29       78.49     12.17 o 
   2   8   8        6.29       15.01     10.09 o 
   3   8   8       18.02       22.50     11.56 o 
  -5   9   8       57.93       20.05     29.75 o 
  -4   9   8       39.77       37.88     18.67 o 
  -3   9   8      166.71      174.30     24.23 o 
  -2   9   8      138.81      152.06     17.41 o 
  -1   9   8       33.11       49.25     12.95 o 
   0   9   8      257.10      245.10     17.16 o 
   1   9   8       62.54       64.02     11.98 o 
   2   9   8      312.47      275.79     24.60 o 
   3   9   8       26.41       38.60     13.07 o 
  -5  10   8       36.00       34.81     21.52 o 
  -4  10   8      481.29      505.48     50.05 o 
  -3  10   8      214.51      200.64     25.40 o 
  -2  10   8       53.94       61.89     13.54 o 
  -1  10   8      123.40      157.33     19.04 o 
   0  10   8       29.21       29.52      8.99 o 
   1  10   8        1.01        5.12      7.86 o 
   2  10   8      105.94      118.80     15.93 o 
   3  10   8       65.90       87.40     16.92 o 
  -5  11   8        4.81       -4.64     16.04 o 
  -4  11   8       89.15       69.58     24.23 o 
  -3  11   8       56.22       54.56     18.11 o 
  -2  11   8      117.37      134.22     17.19 o 
  -1  11   8      133.48      169.81     26.66 o 
   0  11   8       33.57       40.77      9.56 o 
   1  11   8      118.26      103.43     14.16 o 
   2  11   8      105.38      114.98     15.76 o 
   3  11   8       39.36       44.98     15.17 o 
  -4  12   8       17.56        8.74     15.14 o 
  -3  12   8      712.00      703.76     37.76 o 
  -2  12   8        2.50        6.90     10.14 o 
  -1  12   8      247.87      258.82     31.48 o 
   0  12   8       63.40       58.92     11.10 o 
   1  12   8       56.43       71.42     12.64 o 
   2  12   8       73.69       77.98     14.37 o 
   3  12   8        0.46       -4.67     10.38 o 
  -4  13   8      318.01      290.35     71.01 o 
  -3  13   8       40.57       58.80     19.06 o 
  -2  13   8       13.08       16.37     12.82 o 
  -1  13   8      179.57      164.84     26.88 o 
   0  13   8      139.06      130.14     14.38 o 
   1  13   8        4.50        4.34      8.36 o 
   2  13   8       91.47      100.81     15.87 o 
   3  13   8       37.95       47.87     14.15 o 
  -4  14   8       74.87       86.11     21.45 o 
  -3  14   8      219.91      274.83     29.72 o 
  -2  14   8        0.03       -1.93     11.97 o 
  -1  14   8      879.69      811.16     46.24 o 
   0  14   8       42.08       41.61     17.06 o 
   1  14   8        8.67       18.54      9.32 o 
   2  14   8       29.47       39.43     11.60 o 
   3  14   8       48.77       51.64     14.70 o 
  -4  15   8      574.74      560.87     51.66 o 
  -3  15   8       37.44       55.48     19.87 o 
  -2  15   8      212.14      278.18     35.24 o 
  -1  15   8        0.15      -11.36     12.92 o 
   0  15   8      227.10      248.68     30.76 o 
   1  15   8       23.46       23.49      9.14 o 
   2  15   8       95.32      118.79     16.57 o 
   3  15   8       27.29       40.02     14.01 o 
  -4  16   8      398.58      369.85     36.29 o 
  -3  16   8      128.23      136.90     23.75 o 
  -2  16   8       47.41       59.91     20.58 o 
  -1  16   8      139.15      157.05     34.08 o 
   0  16   8       23.95       36.70     16.96 o 
   1  16   8       20.09       16.94      9.07 o 
   2  16   8       21.75       12.89     10.49 o 
   3  16   8        0.05       -2.21     11.19 o 
  -4  17   8      365.64      362.55     37.25 o 
  -3  17   8        0.58       -2.78     14.41 o 
  -2  17   8       11.59       18.68     17.12 o 
  -1  17   8        0.68        5.25     15.76 o 
   0  17   8       58.40       54.05     18.86 o 
   1  17   8       25.69       26.60     10.95 o 
   2  17   8       11.39       11.48     10.16 o 
  -4  18   8       52.86       71.97     22.14 o 
  -3  18   8        1.26       17.25     15.27 o 
  -2  18   8       54.36       52.81     20.69 o 
  -1  18   8       92.60       97.30     24.15 o 
   0  18   8       98.06      136.43     35.66 o 
   1  18   8       24.75       37.02     11.87 o 
   2  18   8       20.15       15.24     10.24 o 
  -4  19   8        2.47       35.77     18.95 o 
  -3  19   8        4.15       24.35     20.76 o 
  -2  19   8        1.36       15.03     17.13 o 
  -1  19   8       10.70       10.09     15.88 o 
   0  19   8      123.92      148.82     27.14 o 
   1  19   8        8.08       11.88     15.18 o 
   2  19   8        0.47        0.54      9.32 o 
  -3  20   8        8.70       31.59     21.00 o 
  -2  20   8        1.22       14.27     17.03 o 
  -1  20   8        5.55       -4.97     15.59 o 
   0  20   8        1.99        4.32     17.07 o 
   1  20   8      101.08      104.87     24.32 o 
   2  20   8        2.02       -2.90      9.72 o 
  -3  21   8        9.62       12.73     18.03 o 
  -2  21   8       31.71       28.82     19.48 o 
  -1  21   8        5.97        1.97     16.61 o 
   0  21   8       27.54       24.29     18.99 o 
   1  21   8      106.69      119.16     31.23 o 
   2  21   8       14.23       16.63     10.56 o 
  -3  22   8        1.86       12.75     21.42 o 
  -2  22   8        0.98       -5.87     16.78 o 
  -1  22   8        4.98       16.76     17.96 o 
   0  22   8       17.19        6.31     16.45 o 
   1  22   8       79.87       76.53     22.40 o 
   2  22   8        4.94        2.26     14.99 o 
  -3  23   8        0.98       18.47     19.94 o 
  -2  23   8       31.28       55.30     21.74 o 
  -1  23   8       95.40      108.87     27.30 o 
   0  23   8      266.02      317.27     40.40 o 
   1  23   8       49.27       50.64     20.26 o 
  -2  24   8        5.60       15.78     20.14 o 
  -1  24   8       16.98       32.05     19.38 o 
   0  24   8      373.55      313.61     39.73 o 
   1  24   8        0.86        5.63     17.05 o 
  -2  25   8      173.06      247.02     39.71 o 
  -1  25   8       17.52       31.44     19.97 o 
   0  25   8      353.84      358.48     54.86 o 
   1  25   8       19.53       43.25     25.74 o 
  -1  26   8        6.67       -9.97     18.26 o 
   0  26   8       18.98       41.71     22.79 o 
  -3   0   9        0.27       15.19     22.15 o 
  -1   0   9        0.29        1.42     11.48 o 
   1   0   9       15.16       16.04     16.88 o 
   3   0   9        0.04       -1.83     12.15 o 
  -4   1   9       10.16        3.17     19.52 o 
  -3   1   9       44.88       73.97     22.41 o 
  -2   1   9       89.87       82.50     13.47 o 
  -1   1   9       42.40       48.79     11.21 o 
   0   1   9      442.87      470.49     30.38 o 
   1   1   9        4.06        6.06      9.35 o 
   2   1   9       16.56       14.12      8.73 o 
   3   1   9       43.63       65.02     13.21 o 
  -4   2   9       12.65       -3.63     19.31 o 
  -3   2   9        3.73       -8.20     15.50 o 
  -2   2   9       50.99       56.02     12.68 o 
  -1   2   9        9.79       13.96      9.61 o 
   0   2   9      161.92      162.93     22.73 o 
   1   2   9       56.68       56.10     13.04 o 
   2   2   9       37.89       42.72     10.77 o 
   3   2   9        8.91        9.93      9.95 o 
  -4   3   9        8.48        1.98     17.81 o 
  -3   3   9      111.84       97.77     19.54 o 
  -2   3   9       12.18        7.24     11.67 o 
  -1   3   9       21.67       18.81      9.14 o 
   0   3   9        1.60       -0.32      9.93 o 
   1   3   9        0.88        3.42      8.90 o 
   2   3   9      133.82      117.28     14.86 o 
   3   3   9        1.29       -3.10      8.89 o 
  -4   4   9       45.72       24.42     21.52 o 
  -3   4   9       96.90      104.94     19.94 o 
  -2   4   9        8.28       13.36     12.64 o 
  -1   4   9        0.00       -0.85      8.28 o 
   0   4   9      366.84      398.03     25.05 o 
   1   4   9        0.68       -4.73      9.00 o 
   2   4   9       13.65       18.24     11.12 o 
   3   4   9        7.05        6.09      9.45 o 
  -4   5   9        2.20       26.51     18.19 o 
  -3   5   9        9.29       16.47     13.56 o 
  -2   5   9        3.36        5.49     12.09 o 
  -1   5   9       28.98       29.48     10.88 o 
   0   5   9      268.42      284.55     23.95 o 
   1   5   9        5.78       10.86      9.35 o 
   2   5   9      162.66      158.09     19.98 o 
   3   5   9      114.43      144.73     18.20 o 
  -4   6   9       47.96       54.81     23.55 o 
  -3   6   9      130.10      104.06     20.28 o 
  -2   6   9       58.91       68.30     16.68 o 
  -1   6   9        8.91        1.59      8.63 o 
   0   6   9       96.95       99.44     16.00 o 
   1   6   9       48.14       58.59     13.53 o 
   2   6   9       96.92       81.26     16.18 o 
   3   6   9       42.96       54.26     14.62 o 
  -4   7   9       85.97       52.12     45.26 o 
  -3   7   9       11.76       23.05     15.08 o 
  -2   7   9        2.96        8.36     12.35 o 
  -1   7   9      152.70      152.71     17.97 o 
   0   7   9        0.28       -1.92      9.21 o 
   1   7   9        2.93        6.55      8.57 o 
   2   7   9        0.58       14.35     10.47 o 
   3   7   9      138.25      163.70     22.23 o 
  -4   8   9       12.64        6.99     14.30 o 
  -3   8   9        5.25        5.61     14.43 o 
  -2   8   9      159.27      174.92     22.16 o 
  -1   8   9       36.56       49.64     18.90 o 
   0   8   9        0.03        2.40      7.74 o 
   1   8   9       94.39      103.70     14.94 o 
   2   8   9        4.53       10.36     10.54 o 
   3   8   9       14.20       31.35     13.54 o 
  -4   9   9      130.15      127.06     29.40 o 
  -3   9   9        0.54        1.08     14.91 o 
  -2   9   9      127.52      125.05     20.59 o 
  -1   9   9       36.23       43.82     17.69 o 
   0   9   9       44.48       46.16     10.61 o 
   1   9   9       79.27       71.24     13.20 o 
   2   9   9      185.86      143.52     19.59 o 
   3   9   9       21.21       29.75     12.81 o 
  -4  10   9        8.58       -0.76     14.79 o 
  -3  10   9      231.90      222.59     27.18 o 
  -2  10   9        5.26       22.09     14.07 o 
  -1  10   9        9.25        9.55     14.83 o 
   0  10   9        0.52        0.25      7.80 o 
   1  10   9       59.83       58.18     12.14 o 
   2  10   9        0.04        5.55     10.59 o 
   3  10   9        5.38      -11.82     17.30 o 
  -4  11   9      291.82      305.45     40.87 o 
  -3  11   9        7.78       27.33     16.89 o 
  -2  11   9       19.60       17.21     18.46 o 
  -1  11   9      536.42      550.16     40.97 o 
   0  11   9      495.14      474.43     58.97 o 
   1  11   9       43.12       47.74     11.90 o 
   2  11   9        5.38        0.75     10.65 o 
  -4  12   9      329.80      267.95     39.59 o 
  -3  12   9       28.94       23.22     16.85 o 
  -2  12   9        0.29       -1.51     15.44 o 
  -1  12   9        1.68       12.04     15.66 o 
   0  12   9       16.36       30.85     16.79 o 
   1  12   9        2.84        4.15      8.78 o 
   2  12   9       54.26       55.89     12.73 o 
  -4  13   9       24.64       35.86     19.05 o 
  -3  13   9       68.17       67.62     20.92 o 
  -2  13   9       87.17      108.03     26.18 o 
  -1  13   9      147.61      172.21     30.57 o 
   0  13   9      102.27       99.64     38.08 o 
   1  13   9       80.28       64.46     12.88 o 
   2  13   9        0.53       -1.99      9.68 o 
  -4  14   9      531.16      544.83     45.51 o 
  -3  14   9       99.19      109.07     23.51 o 
  -2  14   9      232.66      241.92     33.85 o 
  -1  14   9      188.71      184.74     31.33 o 
   0  14   9      133.63      148.91     40.51 o 
   1  14   9        0.02        1.50      9.32 o 
   2  14   9        1.30       14.99     10.60 o 
  -4  15   9      125.40      139.16     26.69 o 
  -3  15   9       69.22       62.59     28.96 o 
  -2  15   9       32.84       56.10     23.35 o 
  -1  15   9      109.61      123.38     25.95 o 
   0  15   9        1.33       23.20     16.73 o 
   1  15   9       83.52       97.43     14.37 o 
   2  15   9        0.91        6.23     10.22 o 
  -3  16   9       45.88       57.81     32.92 o 
  -2  16   9        2.55       10.94     17.23 o 
  -1  16   9        7.92        8.49     17.06 o 
   0  16   9       22.50       17.37     17.60 o 
   1  16   9       16.03       14.34      9.46 o 
   2  16   9       52.03       66.63     13.69 o 
  -3  17   9       33.26       64.78     35.45 o 
  -2  17   9        0.00       25.62     18.97 o 
  -1  17   9       30.18       45.19     20.61 o 
   0  17   9       72.84      105.80     24.68 o 
   1  17   9        0.25       -7.56     14.42 o 
   2  17   9        0.57        8.53      9.99 o 
  -3  18   9       30.09       -1.27     29.33 o 
  -2  18   9       10.75       41.83     24.05 o 
  -1  18   9       56.92       62.85     23.10 o 
   0  18   9        7.54       10.49     16.98 o 
   1  18   9       85.27       67.90     21.66 o 
  -3  19   9       19.57       37.35     33.76 o 
  -2  19   9        3.04       19.34     19.24 o 
  -1  19   9        0.09       18.71     17.75 o 
   0  19   9        3.49       -4.36     15.12 o 
   1  19   9        0.16        7.42     15.37 o 
  -3  20   9        0.00       18.36     30.17 o 
  -2  20   9        0.90       -1.10     17.49 o 
  -1  20   9       32.10       34.80     20.50 o 
   0  20   9       72.00       76.41     24.80 o 
   1  20   9       36.92       38.47     20.12 o 
  -2  21   9        5.11       16.25     18.80 o 
  -1  21   9        3.27        2.93     17.02 o 
   0  21   9      152.47      153.86     28.99 o 
   1  21   9        2.77       17.36     17.66 o 
  -2  22   9        0.02      -13.78     17.21 o 
  -1  22   9        6.22       23.37     17.90 o 
   0  22   9      214.15      233.29     55.49 o 
  -1  23   9       12.84       16.38     19.65 o 
   0  23   9       35.12       20.13     19.92 o 
  -4   0  10       80.45       86.51     35.02 o 
  -2   0  10       81.22       54.79     31.02 o 
   2   0  10       38.42       39.83     16.45 o 
  -4   1  10       19.41       23.60     19.66 o 
  -3   1  10      197.04      141.10     27.96 o 
  -2   1  10       22.36       16.54     14.27 o 
  -1   1  10       77.15       85.99     15.53 o 
   0   1  10      159.59      182.95     25.15 o 
   1   1  10       91.95       97.11     20.13 o 
   2   1  10       25.64       40.93     11.90 o 
  -4   2  10       44.75       24.10     20.00 o 
  -3   2  10       30.26        7.77     33.44 o 
  -2   2  10       15.10       14.88     13.53 o 
  -1   2  10      168.20      143.29     18.71 o 
   0   2  10      610.29      618.84     55.49 o 
   1   2  10       22.58       16.49     16.04 o 
   2   2  10       29.30       30.86     12.41 o 
  -4   3  10        8.40        2.59     18.04 o 
  -3   3  10       96.13       93.19     25.29 o 
  -2   3  10       13.14       15.64     16.75 o 
  -1   3  10        7.28       14.22     10.89 o 
   0   3  10       23.30       29.15     14.26 o 
   1   3  10      120.23       99.07     19.69 o 
   2   3  10       13.39       15.70     11.33 o 
  -4   4  10        0.01       22.46     19.10 o 
  -3   4  10        2.05        3.73     16.46 o 
  -2   4  10      214.84      186.13     23.66 o 
  -1   4  10       24.78       29.55     12.72 o 
   0   4  10       22.28        6.79     13.02 o 
   1   4  10        1.66       -4.93      9.60 o 
   2   4  10       60.19       66.32     15.41 o 
  -4   5  10       31.10        9.09     18.05 o 
  -3   5  10        2.88        1.08     13.35 o 
  -2   5  10        0.86       14.25     14.25 o 
  -1   5  10       13.60        7.38     12.82 o 
   0   5  10       26.64       23.24     13.37 o 
   1   5  10       18.02       24.38     11.22 o 
   2   5  10        4.08        1.90     10.18 o 
  -4   6  10       29.25       44.10     21.33 o 
  -3   6  10       11.86        4.43     15.07 o 
  -2   6  10       48.58       39.10     16.08 o 
  -1   6  10       12.95        4.85     19.62 o 
   0   6  10        0.73        1.33     10.24 o 
   1   6  10        0.12        9.58     10.70 o 
   2   6  10      138.18      116.72     27.01 o 
  -4   7  10       87.20      123.01     39.46 o 
  -3   7  10       12.88       13.22     15.08 o 
  -2   7  10       14.30       13.12     14.85 o 
  -1   7  10       15.35       34.81     24.48 o 
   0   7  10       53.41       58.05     14.32 o 
   1   7  10       75.81       82.38     14.77 o 
   2   7  10       71.06       57.26     15.06 o 
  -4   8  10       73.13       63.72     36.08 o 
  -3   8  10       46.92       38.22     17.41 o 
  -2   8  10        3.34       15.68     14.16 o 
  -1   8  10        4.74        6.12     20.26 o 
   0   8  10        2.36       12.03     11.14 o 
   1   8  10       78.74       65.01     14.40 o 
   2   8  10        0.10       -3.64     10.46 o 
  -4   9  10      220.79      174.28     46.63 o 
  -3   9  10        5.59       27.49     17.15 o 
  -2   9  10      197.08      186.56     36.29 o 
  -1   9  10       32.28       12.76     18.12 o 
   0   9  10       10.98        3.94     10.42 o 
   1   9  10       89.79       87.44     14.79 o 
   2   9  10       27.47       31.58     15.80 o 
  -3  10  10        2.19       -5.24     15.07 o 
  -2  10  10      444.00      297.71     52.54 o 
  -1  10  10        3.44       -6.37     15.74 o 
   0  10  10       77.16       73.11     21.41 o 
   1  10  10        1.29        4.08      9.55 o 
   2  10  10       55.98       55.02     14.45 o 
  -3  11  10       65.30       56.13     19.75 o 
  -2  11  10       40.51       18.78     25.53 o 
  -1  11  10       52.64       69.31     23.27 o 
   0  11  10       49.07       67.08     21.60 o 
   1  11  10       20.41       28.61     11.08 o 
   2  11  10       33.60       30.99     15.65 o 
  -3  12  10        4.07       11.92     15.79 o 
  -2  12  10       39.69       47.47     30.17 o 
  -1  12  10       36.08       33.66     19.35 o 
   0  12  10       36.00       21.58     22.89 o 
   1  12  10       48.08       41.31     11.32 o 
  -3  13  10       11.08       29.26     16.60 o 
  -2  13  10       59.28       68.78     32.49 o 
  -1  13  10      147.58      175.10     49.69 o 
   0  13  10        6.75        4.15     15.59 o 
   1  13  10       14.72       17.38     10.69 o 
  -3  14  10        0.79       14.14     28.91 o 
  -2  14  10        5.77       12.66     24.48 o 
  -1  14  10        1.48       12.81     17.51 o 
   0  14  10       15.75       14.23     17.12 o 
   1  14  10       79.97       67.70     13.03 o 
  -3  15  10        9.56      -11.18     29.75 o 
  -2  15  10       29.83       63.72     31.23 o 
  -1  15  10        7.32      -10.39     16.13 o 
   0  15  10       59.29       66.97     22.08 o 
   1  15  10       98.86      109.65     24.03 o 
  -2  16  10       10.44       12.24     26.59 o 
  -1  16  10        5.41       15.54     19.73 o 
   0  16  10        1.84       21.91     16.92 o 
   1  16  10       29.70       31.41     19.09 o 
  -2  17  10       43.38       51.48     31.02 o 
  -1  17  10       49.80       42.66     20.04 o 
   0  17  10       19.76       20.47     17.95 o 
  -2  18  10       12.64       26.17     20.33 o 
  -1  18  10       29.45       22.29     18.54 o 
   0  18  10       13.76       28.30     20.00 o 
  -1  19  10        0.00       11.71     19.43 o 
   0  19  10        6.98       19.41     31.65 o 
  -3   0  11       14.86      -24.69     23.63 o 
  -1   0  11      374.92      328.73     40.09 o 
   1   0  11      162.98      111.19     31.23 o 
  -3   1  11        3.62       -6.47     18.49 o 
  -2   1  11        1.93       14.62     20.33 o 
  -1   1  11       12.34       14.18     12.32 o 
   0   1  11       26.26       41.89     16.45 o 
   1   1  11        1.37        9.86     13.34 o 
  -3   2  11        2.74       -6.87     17.14 o 
  -2   2  11       24.64       11.60     15.01 o 
  -1   2  11      152.29      139.47     22.75 o 
   0   2  11        1.60       10.64     14.40 o 
   1   2  11       42.37       26.18     16.04 o 
  -3   3  11       12.15       -9.12     18.49 o 
  -2   3  11        3.29       -3.46     14.92 o 
  -1   3  11       33.00       40.69     15.44 o 
   0   3  11       11.57       12.38     14.17 o 
   1   3  11       30.50       17.60     14.76 o 
  -3   4  11       51.26       15.26     20.29 o 
  -2   4  11       11.11        3.49     14.47 o 
  -1   4  11      177.49      149.38     35.66 o 
   0   4  11        1.91       14.35     13.05 o 
   1   4  11        2.70        4.33     12.83 o 
  -3   5  11        0.00      -20.56     15.91 o 
  -2   5  11        6.45       12.06     14.57 o 
  -1   5  11      110.73      118.37     33.76 o 
   0   5  11       28.02       14.09     14.15 o 
   1   5  11       52.51       56.67     17.72 o 
  -3   6  11       35.45       27.40     22.66 o 
  -2   6  11       25.03       18.18     18.94 o 
  -1   6  11       27.75       21.73     22.58 o 
   0   6  11        1.40       -0.63     12.38 o 
   1   6  11       15.69       21.51     18.15 o 
  -3   7  11        2.34       31.94     22.05 o 
  -2   7  11        0.72       22.79     23.63 o 
  -1   7  11       79.91       92.84     32.49 o 
   0   7  11       12.21       14.52     12.72 o 
   1   7  11        4.50        7.32     13.13 o 
  -3   8  11        1.94      -15.32     22.89 o 
  -2   8  11      170.73      167.95     40.30 o 
  -1   8  11       13.31       26.16     25.32 o 
   0   8  11       10.09        5.15     12.09 o 
   1   8  11       70.21       48.47     13.67 o 
  -2   9  11      108.34       85.87     32.70 o 
  -1   9  11       41.63       62.88     29.96 o 
   0   9  11       38.79       33.76     38.72 o 
   1   9  11       49.40       44.81     16.04 o 
  -2  10  11      126.48      115.84     38.82 o 
  -1  10  11       28.33       29.12     24.48 o 
   0  10  11        0.26       10.41     15.68 o 
  -2  11  11       21.52       45.57     27.64 o 
  -1  11  11       51.36       57.18     30.59 o 
   0  11  11       80.26       86.77     34.81 o 
  -2  12  11       41.65       27.85     27.01 o 
  -1  12  11        0.28       12.24     21.94 o 
   0  12  11       87.54       95.81     52.64 o 
  -2  13  11        1.51        3.38     21.73 o 
  -1  13  11       13.57        8.86     25.32 o 
   0  13  11       17.71       16.46     30.81 o 
  -1  14  11        0.42       -0.92     17.07 o 
  -1   1  12        4.73       -1.94     13.35 o 
  -1   2  12      386.25      317.33     49.16 o 
                                                 
